# Supplementary material for: The prognostic value of bioinformatics analysis of ECM receptor signaling pathways and LAMB1 identification as a promising prognostic biomarker of lung adenocarcinoma
Source: Medicine (Baltimore). 2024 Sep 20;103(38):e39854. doi: 10.1097/MD.0000000000039854 (PMC11419468; doi:10.1097/MD.0000000000039854)
Supplement: Supplementary file 1 [file medi-103-e39854-s001.xlsx]

## Sheet: Table S1
Table S1 The DEGs between cancer and normal samples in the GSE116959 dataset.
Tag	lfc	pvalue	FDR
ITLN2	-0.709623	2.41094e-22	7.73356e-18
TMEM100	-0.701153	9.63636e-13	3.06841e-08
RP11-165H20.1	-0.690538	2.50712e-08	0.000774299
XLOC_001575	-0.685809	3.56773e-13	1.13732e-08
MYOC	-0.658492	1.37433e-06	0.041087
AGER	-0.644468	8.14243e-16	2.6055e-11
SLC6A4	-0.631414	4.48181e-07	0.0135575
CHRM1	-0.604297	4.45367e-07	0.0134732
CA4	-0.601741	1.24254e-12	3.95562e-08
CLDN18	-0.592904	1.29344e-21	4.1487e-17
LRRC36	-0.585541	3.04052e-17	9.74242e-13
PI16	-0.579993	1.76253e-06	0.0525217
ADAMTS8	-0.568318	1.90089e-18	6.09292e-14
C19orf59	-0.566833	4.31827e-19	1.3844e-14
C2orf40	-0.563863	7.15336e-15	2.28664e-10
FIGF	-0.562354	3.36165e-12	1.06843e-07
GDF10	-0.558367	5.66358e-21	1.81631e-16
GKN2	-0.557794	2.61323e-15	8.35789e-11
ACADL	-0.548403	2.25245e-15	7.20424e-11
GPR152	-0.54359	4.96973e-08	0.00152824
ADH1B	-0.541198	3.97856e-15	1.2721e-10
FAM107A	-0.540777	4.05219e-10	1.27377e-05
WIF1	-0.536514	2.10808e-12	6.70686e-08
OGN	-0.53642	4.29163e-06	0.126264
FLJ30901	-0.531948	3.18294e-11	1.00778e-06
FABP4	-0.530813	7.59667e-08	0.00233051
GPA33	-0.530537	2.92571e-09	9.13025e-05
MS4A15	-0.530249	2.26097e-10	7.11911e-06
PLA2G1B	-0.530239	3.48796e-19	1.11828e-14
SOSTDC1	-0.530088	3.46925e-06	0.102405
CYP2F1	-0.52473	7.64123e-05	1
AGRP	-0.522673	6.40086e-12	2.03278e-07
ADH1A	-0.519023	1.82046e-10	5.73773e-06
GPM6A	-0.518847	3.43319e-09	0.000107064
INMT	-0.516028	8.03748e-07	0.0241695
XLOC_013457	-0.514841	2.49198e-12	7.9255e-08
SCGB1A1	-0.507707	4.23066e-10	1.32974e-05
ECEL1P2	-0.507287	2.29302e-12	7.29455e-08
TCF21	-0.506874	4.72049e-08	0.00145207
LOC400568	-0.503455	1.01674e-12	3.2373e-08
IRX1	-0.503205	1.92364e-13	6.13583e-09
FXYD1	-0.496008	2.47951e-12	7.88608e-08
VIPR1	-0.491949	1.87547e-06	0.055839
DNASE1L3	-0.48823	1.20174e-05	0.348515
HSD17B6	-0.487565	4.12172e-11	1.30403e-06
FMO2	-0.486115	3.02548e-12	9.61861e-08
MGAT3	-0.485058	7.47975e-20	2.39838e-15
HHIP	-0.483845	9.07344e-15	2.89969e-10
LOC100505976	-0.481571	1.63152e-07	0.00497778
SCN4B	-0.475648	7.23136e-13	2.30304e-08
CDO1	-0.475304	3.65225e-13	1.16416e-08
GPIHBP1	-0.474076	1.91968e-12	6.10784e-08
TNNC1	-0.470608	1.59582e-20	5.11731e-16
MME	-0.467409	5.89181e-07	0.017775
C20orf85	-0.466905	1.60694e-05	0.463892
C8B	-0.466464	1.46781e-05	0.424389
LGI3	-0.46496	1.43446e-15	4.58912e-11
LOC100507660	-0.463219	4.23998e-05	1
RETN	-0.462823	1.51315e-16	4.84632e-12
LOC723809	-0.461361	8.27864e-15	2.64602e-10
SFTPA1	-0.459944	3.84936e-17	1.2333e-12
FAM150B	-0.459582	2.28679e-10	7.2002e-06
LOC643037	-0.455637	9.37838e-05	1
XLOC_l2_008275	-0.455637	2.11218e-07	0.00643116
C14orf132	-0.449845	5.69036e-17	1.82285e-12
TMEM190	-0.449763	0.000119407	1
KIAA0408	-0.448011	4.09502e-19	1.31286e-14
ADH1C	-0.447439	6.56418e-14	2.09522e-09
PLAC9	-0.44568	8.01924e-11	2.53344e-06
LOC100506542	-0.444902	9.6835e-08	0.00296625
COL6A6	-0.441702	2.14627e-09	6.70646e-05
FIBIN	-0.440939	6.23612e-06	0.1826
XLOC_007724	-0.440105	1.48837e-09	4.65799e-05
IHH	-0.438757	4.48706e-11	1.41939e-06
PCSK9	-0.437429	3.72793e-08	0.00114884
CAV1	-0.437013	6.55964e-18	2.1025e-13
HBA2	-0.435768	1.38029e-07	0.00421678
CAMP	-0.435614	4.00696e-07	0.0121347
PEBP4	-0.434925	1.59577e-14	5.09865e-10
C6orf174	-0.432496	2.05346e-25	6.58751e-21
C9orf24	-0.431355	7.13878e-06	0.208667
CAV3	-0.429399	1.2871e-10	4.06079e-06
HLF	-0.426122	1.31118e-17	4.20169e-13
C8orf85	-0.425833	0.000205497	1
ANKRD1	-0.425808	7.44712e-06	0.217501
RNF182	-0.425124	5.04617e-12	1.60312e-07
SSTR1	-0.425016	8.53478e-10	2.67668e-05
CCBE1	-0.424252	1.43755e-07	0.00438999
CACNA2D2	-0.422573	3.78182e-20	1.21268e-15
LOC400550	-0.421972	8.12336e-07	0.0244229
RAMP3	-0.418717	1.67879e-06	0.0500581
TEK	-0.416988	3.56799e-12	1.13387e-07
MMRN1	-0.416074	1.66739e-15	5.33381e-11
MS4A8B	-0.415374	0.000104687	1
FLJ46446	-0.415113	1.62904e-10	5.13685e-06
ADRB1	-0.413499	3.31217e-11	1.04853e-06
DUOX1	-0.413338	1.59217e-13	5.07906e-09
XLOC_013194	-0.412847	7.0131e-10	2.20085e-05
DCDC2B	-0.412739	9.7533e-05	1
PCOLCE2	-0.411314	7.07314e-11	2.23547e-06
KRT4	-0.411304	6.38733e-05	1
BTNL9	-0.410508	2.03169e-06	0.0604205
SEMA5A	-0.409311	4.08514e-16	1.3079e-11
NMUR1	-0.408385	9.74542e-07	0.0292518
SCN7A	-0.407202	3.31718e-09	0.000103469
CRTAC1	-0.4068	3.29779e-12	1.04824e-07
LYVE1	-0.405895	3.42277e-10	1.07643e-05
CX3CR1	-0.405861	1.23847e-08	0.000383987
C8orf84	-0.399677	1.50804e-16	4.83011e-12
CD36	-0.398384	5.02748e-10	1.57959e-05
ITGA8	-0.397996	6.21141e-09	0.000193268
SLC39A8	-0.397652	6.68483e-21	2.14369e-16
ADRB2	-0.396376	1.47281e-15	4.71168e-11
LRRN3	-0.395342	2.63461e-10	8.29112e-06
STXBP6	-0.395279	8.96347e-15	2.86463e-10
BCHE	-0.394438	9.67185e-06	0.281432
MAPK4	-0.393968	1.4691e-13	4.68673e-09
PID1	-0.392416	1.01054e-18	3.23918e-14
SNTN	-0.392345	0.000386122	1
MAMDC2	-0.391476	1.75216e-07	0.0053425
SLC1A1	-0.391414	1.67622e-14	5.35551e-10
XLOC_008730	-0.389144	2.02471e-16	6.48392e-12
CLEC3B	-0.389131	1.59565e-21	5.1179e-17
CACNG6	-0.388148	0.000239118	1
GPM6B	-0.388032	7.70523e-11	2.43455e-06
FOXF1	-0.387942	7.57511e-10	2.37677e-05
SDPR	-0.386978	2.57526e-12	8.18959e-08
C1orf173	-0.386459	7.0142e-06	0.205074
ARHGEF26	-0.386453	2.46492e-12	7.83992e-08
CCDC85A	-0.385666	1.39246e-13	4.44249e-09
RSPO4	-0.385535	1.35163e-09	4.23127e-05
ITLN1	-0.38481	0.0252306	1
C20orf165	-0.384066	1.24016e-05	0.359533
PPBP	-0.383934	5.59725e-05	1
CCRL1	-0.382867	5.74118e-13	1.82891e-08
CYS1	-0.382735	2.09149e-09	6.5361e-05
MORN5	-0.380766	0.000573564	1
GLDN	-0.380172	2.85341e-13	9.09809e-09
FCN3	-0.37984	1.14931e-06	0.0344286
C11orf88	-0.379743	0.000113881	1
ANXA8L2	-0.379657	6.76162e-09	0.000210266
SMAD6	-0.379356	1.79846e-09	5.62414e-05
GIMAP8	-0.379036	6.63338e-11	2.09681e-06
HIGD1B	-0.378886	2.09486e-11	6.63839e-07
WDR16	-0.378697	0.000304117	1
OLR1	-0.376977	7.71138e-08	0.00236539
PGC	-0.376324	1.15177e-07	0.00352408
RBP4	-0.376269	1.17752e-07	0.00360179
PDK4	-0.375501	6.30134e-08	0.00193527
VSIG2	-0.37519	5.80611e-16	1.85836e-11
SLIT2	-0.374844	1.7403e-06	0.0518663
SOX17	-0.374461	1.09808e-08	0.000340646
RADIL	-0.374366	5.86728e-14	1.87313e-09
AQP4	-0.372448	3.46982e-13	1.10614e-08
RTKN2	-0.371465	2.52691e-07	0.00768079
HSPA12B	-0.37119	1.75711e-09	5.4952e-05
MRC1	-0.37051	6.77691e-08	0.00208051
ANGPTL7	-0.36896	3.05425e-05	0.871439
LOC100506289	-0.368898	2.42801e-07	0.00738382
KAL1	-0.368367	1.1316e-10	3.57177e-06
AOC3	-0.368067	2.17935e-09	6.80937e-05
ABCA8	-0.367404	5.16206e-10	1.62171e-05
CAV2	-0.367031	3.77048e-15	1.20565e-10
TPPP3	-0.36659	2.2118e-08	0.000683602
LOC100128320	-0.366179	4.45698e-07	0.0134828
MARCO	-0.366166	6.35047e-17	2.03424e-12
DEFA3	-0.366116	0.0065056	1
CCDC37	-0.365945	0.000233047	1
ASPG	-0.365665	3.70342e-09	0.000115469
NDRG4	-0.36535	3.46143e-10	1.08852e-05
CNTN6	-0.365267	6.91041e-16	2.21147e-11
HOXA4	-0.364608	1.60655e-09	5.02658e-05
ANGPT1	-0.364448	3.17907e-09	9.91871e-05
EMCN	-0.362534	2.83639e-09	8.85267e-05
C1orf87	-0.362478	1.96358e-05	0.564881
CYP4B1	-0.362107	6.49076e-21	2.08152e-16
C6orf118	-0.361793	0.00048349	1
WNT3A	-0.359433	2.76726e-14	8.83889e-10
HBD	-0.358645	3.73285e-07	0.0113109
LDLRAD1	-0.358454	0.000376628	1
LOC645722	-0.35766	5.71475e-08	0.00175597
ASPA	-0.357326	1.02525e-09	3.21322e-05
CD5L	-0.356619	7.26685e-08	0.00223034
CHRDL1	-0.356591	1.26753e-10	3.99933e-06
CLEC14A	-0.356241	4.33738e-09	0.000135144
PTPN21	-0.355405	7.55759e-16	2.4185e-11
CALCRL	-0.355269	4.99638e-07	0.015095
DNAI2	-0.353783	5.84019e-05	1
DUSP26	-0.353315	1.58926e-06	0.0474234
FAM46B	-0.352698	5.67935e-08	0.00174521
LOC100506582	-0.351689	5.95374e-07	0.01796
RBP2	-0.350554	6.582e-06	0.192557
GSTM5	-0.348415	4.74191e-09	0.000147696
EFCAB1	-0.348296	0.000251125	1
CAPSL	-0.348217	0.000546956	1
DACH1	-0.347631	2.33675e-08	0.000721963
ANXA3	-0.347355	7.2435e-14	2.31183e-09
LRRK2	-0.34694	4.00489e-12	1.2726e-07
FAM189A2	-0.346934	2.83962e-11	8.99306e-07
VEPH1	-0.346337	1.99521e-15	6.38168e-11
MFAP4	-0.345635	3.15183e-12	1.00194e-07
CCDC164	-0.345417	0.000721403	1
ROBO4	-0.345381	1.36112e-08	0.000421878
C10orf67	-0.344934	2.72754e-15	8.7232e-11
LPL	-0.34467	1.49361e-16	4.78403e-12
LOC389033	-0.344416	2.15661e-13	6.87852e-09
FAM162B	-0.343801	1.55957e-10	4.91857e-06
UPK3B	-0.34375	9.57614e-05	1
XLOC_011872	-0.343313	1.40939e-05	0.407849
SRPX	-0.343146	7.32137e-08	0.00224678
NCKAP5	-0.343125	2.367e-19	7.58909e-15
JAM2	-0.342181	2.03303e-08	0.000628756
CRYAB	-0.342118	3.7534e-11	1.18773e-06
TRIM58	-0.341809	9.61935e-06	0.279962
CDHR3	-0.341641	0.000363014	1
MYZAP	-0.341459	5.69954e-11	1.80202e-06
KCNA4	-0.341174	2.69978e-05	0.772326
ZMYND10	-0.339093	0.000158178	1
PTPRB	-0.338477	5.77012e-06	0.169105
C10orf116	-0.338445	1.52742e-22	4.89967e-18
ZNF385B	-0.337256	1.07966e-09	3.38322e-05
FEZ1	-0.33636	9.20265e-09	0.000285761
WISP2	-0.335983	2.66638e-06	0.0790183
LOC158376	-0.335583	1.54027e-08	0.000477038
HSPB3	-0.335037	2.59791e-07	0.00789584
LINC00312	-0.334038	1.30604e-07	0.0039914
ALOX5AP	-0.333995	8.04717e-16	2.5751e-11
STAC	-0.333742	1.04775e-09	3.28354e-05
C20orf46	-0.333288	6.49186e-07	0.0195652
C1QTNF7	-0.332593	4.2899e-07	0.0129842
GPX3	-0.332401	2.04165e-08	0.000631379
XLOC_001412	-0.332218	7.81954e-08	0.0023981
F11	-0.331811	2.4177e-12	7.69022e-08
HPGD	-0.331656	9.86814e-09	0.000306317
DNAH9	-0.330894	0.00064829	1
ANKRD29	-0.330795	5.71681e-16	1.8299e-11
GPC3	-0.330025	6.22649e-10	1.95474e-05
RAMP2	-0.329948	9.01928e-07	0.0270921
SGCG	-0.329745	5.03041e-07	0.0151964
HSPB2	-0.327179	2.08709e-09	6.52258e-05
LOC731424	-0.326964	2.28681e-05	0.656178
PKNOX2	-0.326952	5.60673e-09	0.000174521
TRIM71	-0.326678	2.16157e-06	0.0642223
MS4A2	-0.325027	1.0318e-05	0.300017
NPR1	-0.324883	2.55679e-09	7.98561e-05
NDNF	-0.324154	4.9206e-17	1.57641e-12
LOC643650	-0.323681	8.23484e-09	0.00025584
ZBED2	-0.323644	7.18555e-05	1
TEKT2	-0.323514	0.000356565	1
SVEP1	-0.323299	2.02569e-06	0.0602442
GIMAP6	-0.323291	1.13659e-10	3.58741e-06
NPNT	-0.321995	3.27473e-13	1.04402e-08
SPATA18	-0.321585	1.26556e-06	0.037867
LOC100506585	-0.321294	7.98877e-07	0.0240254
MAOB	-0.320982	1.98376e-07	0.00604233
APLN	-0.320745	2.69931e-06	0.0799813
S1PR1	-0.320739	7.22979e-09	0.000224767
RSPH1	-0.320698	0.00057887	1
SCN1A	-0.320286	5.26316e-09	0.000163863
REEP1	-0.319615	5.81649e-09	0.000181015
DNAI1	-0.318927	0.00040234	1
PF4	-0.318582	0.0011177	1
CCL23	-0.317917	2.48669e-08	0.000768039
SLCO4C1	-0.317719	1.18719e-09	3.71876e-05
XLOC_003123	-0.317117	1.7322e-08	0.000536133
PRELP	-0.316866	3.91978e-06	0.115461
CA2	-0.316834	1.32814e-14	4.24394e-10
C13orf15	-0.316275	6.56719e-08	0.00201639
SUSD2	-0.315806	3.60055e-12	1.14418e-07
PDE5A	-0.315296	7.16277e-14	2.28614e-09
CXorf41	-0.314434	0.000543347	1
AKAP2	-0.314287	3.18951e-09	9.95094e-05
SEMA3G	-0.314021	1.5005e-07	0.00458119
HYAL1	-0.313799	6.8726e-18	2.20274e-13
CHI3L2	-0.313664	4.36947e-06	0.128523
KLB	-0.312785	4.2939e-05	1
CLDN11	-0.312122	2.2758e-11	7.21064e-07
LOC100507632	-0.312069	6.61622e-06	0.193544
TMSB15A	-0.312004	0.000736669	1
DUOXA1	-0.311469	1.73566e-13	5.53642e-09
C2orf73	-0.310469	0.000410581	1
LAMP3	-0.310371	8.03086e-19	2.57453e-14
IL17D	-0.310334	7.22395e-08	0.00221725
COL13A1	-0.31022	3.42099e-06	0.101001
KANK4	-0.310216	1.45055e-09	4.53979e-05
OLFML1	-0.310021	1.72228e-08	0.000533081
IGFBP6	-0.309896	0.000208414	1
SYNPO2L	-0.30964	0.000462889	1
MSR1	-0.309109	3.66676e-05	1
FBLN5	-0.308782	1.36298e-10	4.29937e-06
RGS22	-0.308666	7.322e-07	0.0220385
ECSCR	-0.308657	1.10217e-09	3.45333e-05
CPA3	-0.308249	4.82446e-06	0.141723
LRRN4CL	-0.308002	1.92583e-06	0.0573107
LOC100132741	-0.307878	4.21882e-09	0.000131467
ABI3BP	-0.30771	3.28813e-06	0.0971477
XLOC_007370	-0.307572	0.000473593	1
SYT15	-0.307495	2.08944e-08	0.000646035
NXF3	-0.30735	1.84244e-05	0.530531
SFTPD	-0.307094	3.44187e-15	1.10061e-10
EMP2	-0.306964	8.13259e-20	2.60755e-15
ANKRD20A9P	-0.306855	7.20339e-06	0.210497
LOC643441	-0.306238	3.40352e-05	0.968879
LOC729468	-0.306028	1.0207e-08	0.000316796
EDNRB	-0.305961	3.37348e-09	0.000105216
GLP2R	-0.305825	9.8792e-06	0.287396
CLEC1A	-0.305351	3.4449e-07	0.0104449
FAM183B	-0.30476	0.00169046	1
XLOC_008390	-0.304619	1.8559e-06	0.0552593
ADAMTSL3	-0.304587	1.0857e-07	0.00332345
CHRM4	-0.304276	0.000497104	1
TMEM139	-0.303933	2.70846e-11	8.57876e-07
TPSAB1	-0.303926	1.04115e-06	0.031224
HTR3C	-0.303177	0.000413745	1
PPP1R3C	-0.302881	7.64345e-10	2.39798e-05
WFDC1	-0.302263	6.53895e-07	0.0197058
DLEC1	-0.302135	5.24242e-05	1
STX11	-0.302013	4.60919e-14	1.47176e-09
DPEP2	-0.30161	6.33395e-08	0.00194516
S100A3	-0.301573	0.000652193	1
TGFBR3	-0.301553	1.10001e-06	0.0329716
LEPR	-0.301499	2.18634e-09	6.83078e-05
SGCA	-0.301424	5.34181e-08	0.00164218
FCER1A	-0.300759	1.71785e-05	0.495358
TIE1	-0.300517	1.40564e-06	0.0420202
IL33	-0.300034	1.77094e-08	0.000548053
CDH13	-0.299641	4.58816e-07	0.0138728
PPARG	-0.299624	1.98098e-10	6.24169e-06
ZBBX	-0.299585	0.000968784	1
MOGAT1	-0.299129	1.34975e-05	0.390874
DYDC2	-0.298809	0.00394599	1
CCL14	-0.298728	2.2576e-05	0.64793
AOX1	-0.297674	5.2e-05	1
RIIAD1	-0.297518	0.000240138	1
TMEM47	-0.297205	1.04452e-05	0.303684
TPPP	-0.296905	8.74385e-10	2.74181e-05
CPB2	-0.296812	2.24263e-05	0.64377
FMO3	-0.296787	2.18515e-06	0.0649185
ARMC3	-0.296757	0.00114387	1
LRRC46	-0.29671	0.000910105	1
LOC100652760	-0.29591	3.81404e-06	0.1124
C10orf107	-0.295882	1.44401e-05	0.417665
GRP	-0.295675	0.00258965	1
XLOC_002211	-0.295645	1.54291e-05	0.44573
LOC100506882	-0.295394	8.7493e-09	0.000271762
FOLR3	-0.295317	4.89842e-07	0.014802
CHIA	-0.29494	0.000338467	1
XLOC_008114	-0.294609	0.000573975	1
PDE8B	-0.29448	9.68394e-07	0.0290683
XLOC_003223	-0.293965	2.82774e-06	0.083735
MSRB3	-0.293867	3.63339e-09	0.000113289
FGFR2	-0.293748	3.19581e-15	1.02199e-10
SLC11A1	-0.293565	2.08898e-06	0.062093
RPL23AP32	-0.293379	0.000303536	1
TM7SF4	-0.293277	0.000966315	1
LIMS2	-0.292749	1.93941e-11	6.14695e-07
CGNL1	-0.292448	1.80294e-21	5.78257e-17
SHC3	-0.292447	6.38229e-08	0.00195994
ZBTB16	-0.292419	0.000389128	1
TNS1	-0.292215	2.18652e-11	6.92822e-07
XLOC_l2_014209	-0.291859	7.01413e-05	1
IGSF10	-0.291586	1.45358e-06	0.0434271
RAI2	-0.291546	5.88003e-14	1.87714e-09
XLOC_005764	-0.290542	0.000144111	1
CYP4Z1	-0.290513	9.29809e-07	0.0279231
XLOC_001043	-0.290314	9.46232e-19	3.03324e-14
FXYD6	-0.290256	7.27128e-09	0.00022605
LOC388780	-0.289988	0.0019696	1
PRAM1	-0.289735	2.70345e-11	8.56317e-07
RSPO2	-0.288915	1.72793e-05	0.498213
L1TD1	-0.28889	3.90907e-06	0.11515
ESAM	-0.287504	8.17127e-09	0.000253881
MS4A7	-0.287408	1.24625e-13	3.97616e-09
GATA5	-0.287013	0.000109392	1
SRRM4	-0.286988	6.98738e-05	1
ID4	-0.28692	3.64185e-16	1.16605e-11
FAM166B	-0.286703	0.0184427	1
ARHGAP31	-0.286598	5.79592e-16	1.85516e-11
ABCA6	-0.286578	7.54472e-09	0.000234505
PIP5K1B	-0.286462	3.36775e-14	1.07556e-09
SEMA3D	-0.286252	1.04803e-07	0.00320884
CCDC48	-0.286245	2.86563e-12	9.11184e-08
GPRIN2	-0.285928	1.35283e-10	4.26764e-06
WASF3	-0.285908	2.02572e-07	0.00616954
CD93	-0.285757	3.15472e-09	9.84304e-05
TSPAN7	-0.285718	2.54796e-08	0.000786811
KIAA1462	-0.2857	6.64288e-09	0.0002066
C1orf162	-0.285288	3.63219e-13	1.1578e-08
LOC728196	-0.285192	0.000296359	1
SFTPC	-0.285141	6.02168e-11	1.90364e-06
ADAMTSL4	-0.285126	2.33473e-07	0.00710224
CES1	-0.283496	1.6823e-07	0.00513136
SCARA5	-0.283301	2.81095e-05	0.803509
ITM2A	-0.283285	2.66056e-08	0.000821342
COL6A5	-0.283079	3.30853e-06	0.0977407
RERG	-0.283034	4.51616e-09	0.000140706
PTPRQ	-0.282665	6.14712e-08	0.00188827
XLOC_005755	-0.28225	4.18533e-06	0.123174
C7	-0.282219	3.72046e-06	0.109705
MAL	-0.282209	1.22867e-11	3.89699e-07
PLSCR4	-0.282073	1.84565e-08	0.000571025
LRRC32	-0.281893	8.6358e-07	0.0259514
VSIG4	-0.281214	4.19135e-16	1.34186e-11
HEG1	-0.281073	6.25985e-22	2.00791e-17
SFTPA2	-0.280684	5.34519e-13	1.70298e-08
CCDC60	-0.280479	0.000143786	1
C6orf225	-0.28033	1.42096e-08	0.000440299
RERGL	-0.28016	0.000447143	1
XLOC_003910	-0.280033	7.87761e-06	0.229877
MYH10	-0.279756	1.00486e-06	0.0301499
ACOXL	-0.279742	7.10858e-11	2.2466e-06
PALMD	-0.279537	1.73996e-11	5.51568e-07
CLIC3	-0.2795	9.53308e-19	3.05583e-14
CYBRD1	-0.279397	5.74472e-10	1.80413e-05
DYNLRB2	-0.279323	0.00026846	1
HPGDS	-0.279289	3.24839e-07	0.00985398
KL	-0.279067	4.14327e-08	0.00127588
LOC100505495	-0.278918	1.08844e-05	0.316191
MYCT1	-0.278866	2.70378e-10	8.50798e-06
GIMAP1	-0.27883	1.11128e-10	3.50788e-06
TIMP3	-0.278399	3.7038e-10	1.16451e-05
LOC286189	-0.278328	7.66308e-09	0.000238169
BMP2	-0.278195	6.2317e-07	0.0187898
CDHR4	-0.278081	3.98754e-05	1
APOBR	-0.277976	4.92547e-10	1.54768e-05
CSH1	-0.277827	5.49523e-06	0.161127
DKK2	-0.277801	0.00062831	1
LOC100652963	-0.277681	0.000518119	1
LOC100653033	-0.277634	0.000158523	1
C9orf171	-0.277282	0.000157495	1
HBEGF	-0.276958	1.51235e-05	0.437055
CELA2B	-0.27672	0.000615977	1
SESN1	-0.275889	3.9479e-07	0.011959
GIMAP7	-0.275606	1.30724e-10	4.12422e-06
ABCA3	-0.275214	2.05834e-14	6.57556e-10
XLOC_014002	-0.275188	0.000543585	1
ACVRL1	-0.274947	3.63724e-10	1.14362e-05
PZP	-0.274915	7.16459e-06	0.209407
C6orf97	-0.274832	9.74818e-05	1
CLDN5	-0.274603	1.5926e-09	4.98323e-05
FAM92B	-0.27416	0.00210939	1
XLOC_006870	-0.274078	6.0631e-05	1
CXorf57	-0.274052	1.17828e-10	3.71876e-06
DOCK4	-0.272846	1.1506e-11	3.65018e-07
NOVA2	-0.272704	5.88848e-06	0.172527
GIMAP5	-0.272373	1.3704e-08	0.000424727
Q49AT5	-0.271973	4.81144e-05	1
DES	-0.271939	1.68726e-10	5.31977e-06
KHDRBS2	-0.271928	3.89627e-08	0.00120013
C1orf21	-0.271868	6.11408e-15	1.95455e-10
XLOC_l2_012911	-0.271854	0.00155962	1
LIFR	-0.27181	3.07009e-07	0.00931771
FAM47E	-0.271705	1.38867e-09	4.34695e-05
TBX2	-0.271398	4.43781e-08	0.00136596
CNR1	-0.2712	1.36626e-05	0.395588
KLK11	-0.27103	3.10639e-07	0.00942665
RASGRF1	-0.270847	5.31492e-08	0.00163397
HOXA5	-0.270827	8.61072e-09	0.000267483
C1orf116	-0.270811	7.04912e-10	2.21201e-05
LOC100507367	-0.270773	1.84121e-07	0.00561164
FRMD3	-0.270466	1.704e-10	5.37237e-06
SPAG8	-0.270301	1.32525e-05	0.383858
LEPREL1	-0.270088	1.81284e-15	5.79892e-11
LGALSL	-0.270049	1.72062e-12	5.4752e-08
PLLP	-0.269824	2.99724e-08	0.000924767
SLPI	-0.269823	3.96527e-13	1.26385e-08
OTUD1	-0.269631	8.40516e-16	2.68948e-11
CSTA	-0.269602	4.59417e-06	0.135027
ROPN1L	-0.269387	0.000987452	1
SHISA3	-0.269115	2.1534e-05	0.618542
CTSG	-0.268975	3.13754e-09	9.78976e-05
LRRC71	-0.268649	0.000560066	1
PDE1C	-0.268501	5.53474e-07	0.0167055
CHST9	-0.26834	0.00263035	1
NCF2	-0.268246	8.14109e-11	2.57185e-06
GJC2	-0.267529	2.09331e-16	6.70318e-12
KRT1	-0.267354	0.0205336	1
ALAS2	-0.267133	0.0144475	1
KIAA1324L	-0.267	7.41159e-15	2.36897e-10
HCAR3	-0.266853	1.05649e-09	3.31084e-05
EDN1	-0.266666	4.08182e-06	0.120153
SLC22A3	-0.266611	3.79262e-08	0.00116866
APOC2	-0.266357	0.000516312	1
GAS6	-0.266304	1.03018e-06	0.0308993
LOC100506115	-0.266274	8.84708e-06	0.257804
SH3GL3	-0.266092	6.50537e-10	2.04223e-05
FAM81B	-0.26609	0.00282164	1
RGN	-0.266068	2.88251e-09	8.99602e-05
GGTA1P	-0.264761	6.79301e-10	2.13212e-05
C16orf71	-0.264711	0.000358915	1
SERTM1	-0.263899	1.14636e-05	0.332718
C9orf150	-0.263082	5.39553e-21	1.7304e-16
CDKN2A	0.263052	6.82743e-09	0.000212306
LOC100505946	0.264436	2.10547e-07	0.00641116
ERO1L	0.264648	4.43093e-10	1.39242e-05
PODXL2	0.265577	2.0319e-16	6.50677e-12
MAD2L1	0.265693	3.55932e-06	0.105036
IGFBP3	0.266582	0.000241744	1
MSI2	0.267094	2.89092e-11	9.15496e-07
HIST1H2AG	0.267186	4.52169e-06	0.132924
DSP	0.267223	7.42583e-07	0.0223458
CLSPN	0.26731	8.51802e-12	2.70336e-07
SGOL1	0.267569	2.30383e-12	7.32849e-08
CCNO	0.269077	0.0017883	1
RCC1	0.269289	6.20201e-10	1.94712e-05
PPAT	0.269533	3.44888e-17	1.10505e-12
ANXA10	0.269794	0.000202936	1
CDC20	0.270884	8.03486e-07	0.0241624
C2orf82	0.271624	1.41693e-08	0.000439092
OIP5	0.272325	1.93587e-06	0.0576037
DIRAS1	0.272354	0.000151811	1
FGF11	0.272444	2.06494e-14	6.59644e-10
FAM155B	0.273212	2.35488e-11	7.46095e-07
SPINK13	0.273227	1.12709e-06	0.0337743
MLF1IP	0.27395	7.16913e-09	0.000222895
CPS1	0.274238	0.00416964	1
COMP	0.275266	1.08313e-05	0.314681
PVRL4	0.275784	3.3779e-07	0.0102438
ADAM28	0.276076	7.01062e-10	2.20014e-05
FA2H	0.276277	5.01402e-07	0.0151479
XLOC_004441	0.276363	7.59439e-07	0.0228492
NQO1	0.276468	1.25719e-07	0.00384359
TFPI2	0.276819	0.00038726	1
CDCA7	0.276869	1.34307e-11	4.25899e-07
TYMS	0.27734	1.74101e-06	0.0518856
COL3A1	0.277627	0.000799617	1
KLK8	0.278086	0.00412349	1
BARX1	0.278626	8.69296e-06	0.253383
CRABP1	0.27897	2.30756e-05	0.661993
HIST1H3B	0.279187	1.95975e-07	0.00596997
PMAIP1	0.279586	6.54826e-07	0.0197325
MGC16025	0.279744	2.04776e-05	0.588834
P2RY6	0.279899	1.29106e-08	0.000400254
CDC25C	0.280158	8.34583e-14	2.66315e-09
DDIT4L	0.280936	5.77929e-07	0.0174384
KISS1R	0.281013	1.69174e-08	0.000523711
TMEM59L	0.281226	6.24329e-06	0.182797
SULF1	0.281396	3.42541e-07	0.0103869
XLOC_l2_000092	0.281415	7.93555e-12	2.51898e-07
POTED	0.281514	1.43269e-06	0.0428173
RMI2	0.281935	1.79784e-06	0.0535577
TK1	0.282258	7.41757e-07	0.0223217
UGT8	0.282573	1.09505e-10	3.45696e-06
KIF15	0.282727	7.60062e-10	2.38469e-05
PRR11	0.283251	2.50659e-12	7.97147e-08
SIX1	0.283558	3.31487e-05	0.943974
IGSF9	0.283678	2.07403e-10	6.53278e-06
MARCKSL1	0.283888	5.58955e-08	0.00171789
KIF23	0.284652	7.55978e-08	0.00231934
SPDEF	0.284879	1.39478e-12	4.43915e-08
PTTG2	0.285462	6.77053e-10	2.12513e-05
CCNE1	0.285488	4.93602e-08	0.00151792
STEAP1B	0.285673	3.04299e-07	0.00923637
CCNA2	0.285963	1.11233e-07	0.00340427
AHNAK2	0.286251	1.72796e-06	0.0515053
LOC100130811	0.286457	1.22352e-07	0.00374152
STEAP1	0.287081	4.42311e-08	0.00136148
E2F8	0.287756	1.42043e-09	4.4458e-05
DLL3	0.287913	7.84833e-07	0.0236062
POSTN	0.28828	8.60886e-05	1
CATSPERB	0.28857	6.0251e-10	1.89176e-05
KPNA7	0.288725	4.94456e-10	1.55363e-05
CR2	0.289175	2.36889e-08	0.000731798
C1orf106	0.289297	5.31866e-11	1.68197e-06
KLK12	0.289407	0.000817988	1
NDC80	0.289832	1.06628e-06	0.0319649
CCNB1	0.289982	4.80127e-11	1.5185e-06
ABP1	0.290549	2.5651e-05	0.734413
CYP27C1	0.29115	1.02229e-08	0.000317278
CENPE	0.291721	3.28254e-09	0.000102396
PAFAH1B3	0.292393	4.35641e-15	1.39283e-10
THBS2	0.292469	1.30313e-07	0.00398263
XLOC_014399	0.293196	5.50895e-10	1.73047e-05
HOXB9	0.293393	0.000287532	1
HORMAD1	0.29371	1.04555e-06	0.031355
FANCI	0.293712	2.21754e-11	7.02628e-07
XLOC_006779	0.29388	1.62838e-06	0.0485679
CKMT1A	0.293995	5.1015e-05	1
BUB1	0.294491	1.60595e-05	0.463621
BDKRB2	0.294546	1.29038e-05	0.373927
CKM	0.294803	5.67068e-07	0.0171141
RRM2	0.294984	1.18812e-08	0.000368424
METTL7B	0.29567	7.09979e-10	2.22784e-05
PACSIN1	0.295902	1.26115e-06	0.0377374
C15orf48	0.296081	3.40125e-06	0.100432
LOC100506303	0.296123	1.93168e-11	6.12266e-07
TM4SF5	0.296138	0.000110267	1
ESPL1	0.296557	5.8559e-10	1.83893e-05
NUSAP1	0.296642	4.41014e-07	0.0133437
HOXC9	0.297284	0.000182139	1
PPAPDC1A	0.298065	3.43836e-10	1.08129e-05
XLOC_000268	0.298275	1.5183e-08	0.000470262
NXPH4	0.298856	1.50082e-06	0.044819
NEK2	0.299	4.47713e-13	1.42673e-08
ARNTL2	0.299225	3.85563e-08	0.00118777
SBSN	0.299651	0.00014566	1
RAD51	0.300253	7.13443e-06	0.208547
C6orf222	0.300361	1.6483e-05	0.475602
CENPM	0.300458	5.22506e-08	0.00160655
GREM1	0.300648	3.81261e-08	0.0011747
IL17C	0.300932	1.75616e-08	0.000543513
PIF1	0.301026	1.45313e-12	4.62458e-08
MCM4	0.301264	1.29388e-07	0.00395473
ASPHD1	0.301941	1.20501e-06	0.0360791
KIFC1	0.302105	2.35238e-08	0.000726744
EZH2	0.303008	2.59183e-13	8.26508e-09
TMPRSS11E	0.303083	9.65109e-08	0.00295651
CXCL14	0.304527	9.02894e-05	1
LOC729860	0.304533	1.74405e-05	0.502757
POLQ	0.304826	5.14757e-10	1.61721e-05
P01115	0.304962	0.000303345	1
CYP27B1	0.304982	3.33861e-08	0.00102933
TTK	0.305088	7.14167e-11	2.25691e-06
CDCA3	0.30563	2.00909e-09	6.28e-05
KDELR3	0.306056	1.64508e-11	5.21524e-07
LOC401847	0.306951	4.28398e-09	0.000133489
KIF20A	0.306957	4.05831e-11	1.28409e-06
FRMD5	0.307575	1.91627e-16	6.13685e-12
PLXNB3	0.307845	3.28393e-11	1.03963e-06
DMRTA2	0.308057	2.20554e-07	0.00671258
AGMAT	0.308058	8.50204e-12	2.69838e-07
CPNE7	0.308299	1.5484e-09	4.8454e-05
PSAT1	0.308398	9.23586e-09	0.000286774
OVOL1	0.308664	3.83365e-07	0.0116136
IL37	0.308702	2.98615e-06	0.0883618
SYT12	0.309118	1.42078e-08	0.000440258
E2F2	0.309829	8.92437e-06	0.26003
PRC1	0.311343	1.66256e-09	5.20082e-05
KCNK12	0.311835	1.83399e-10	5.77999e-06
HPDL	0.312088	4.03864e-07	0.0122294
MUC6	0.312576	0.000401081	1
HIST2H3A	0.312889	4.68659e-06	0.137725
MMP9	0.313367	1.4579e-05	0.421567
MDK	0.314169	1.01432e-10	3.20262e-06
KCNN4	0.314656	1.47624e-08	0.000457309
SGPP2	0.314808	2.81898e-08	0.000869992
CLDN2	0.31564	0.000112548	1
PROC	0.316035	1.0357e-09	3.24588e-05
AURKA	0.316204	2.80972e-07	0.00853538
COL1A1	0.316282	7.74682e-05	1
KIAA1217	0.316692	1.05635e-14	3.37569e-10
LEMD1	0.316827	3.8588e-08	0.0011887
KIF11	0.318139	1.57642e-09	4.93293e-05
ZWINT	0.318346	9.55186e-09	0.000296566
C1orf135	0.318424	1.13789e-05	0.330329
CDCA8	0.319067	1.3125e-07	0.00401099
C17orf96	0.319222	6.1485e-07	0.0185404
ANKRD22	0.32105	9.0401e-09	0.000280749
UHRF1	0.321703	2.81389e-09	8.78356e-05
ETV4	0.321855	1.21585e-15	3.88988e-11
C6orf126	0.322524	3.14101e-08	0.00096875
LOC254896	0.323356	1.82869e-12	5.81853e-08
PROM2	0.323452	3.24134e-11	1.02621e-06
CP	0.323648	2.73043e-09	8.52384e-05
YBX2	0.323762	1.90876e-09	5.96832e-05
PKMYT1	0.324048	1.953e-10	6.1539e-06
XLOC_005918	0.324299	1.49859e-06	0.0447539
XLOC_004924	0.324612	2.31215e-10	7.27933e-06
TROAP	0.324761	1.95541e-10	6.16131e-06
VPREB3	0.325327	5.63222e-12	1.78885e-07
CHEK1	0.325657	7.7593e-08	0.00237985
SCG5	0.326179	1.00361e-06	0.0301145
S100P	0.327398	1.23438e-06	0.0369474
SYT13	0.327558	2.25003e-05	0.645805
COCH	0.329984	7.29866e-09	0.000226893
MKI67	0.330544	2.18546e-14	6.98124e-10
HELLS	0.330651	7.30234e-15	2.33412e-10
TOX3	0.331215	3.42377e-09	0.000106777
DNAJC12	0.331294	3.74236e-10	1.17656e-05
PPAP2C	0.331428	4.0001e-07	0.0121147
FUT3	0.331833	1.54715e-12	4.9235e-08
PLEK2	0.333054	7.35138e-11	2.32296e-06
GPT2	0.335824	1.1874e-14	3.79435e-10
CDKN3	0.336092	2.1174e-09	6.61665e-05
PYCR1	0.33715	8.35848e-18	2.67881e-13
KRT80	0.337289	6.78419e-07	0.0204374
STYK1	0.337546	6.98269e-18	2.23795e-13
GUCY1B2	0.337597	0.00258538	1
MYBPH	0.33777	1.0534e-08	0.000326828
CRABP2	0.338071	1.58345e-10	4.99355e-06
BIK	0.338264	1.08467e-12	3.45327e-08
STK32A	0.338781	6.70212e-11	2.11847e-06
KREMEN2	0.33902	1.13248e-07	0.00346538
XLOC_009398	0.33911	1.99697e-10	6.29165e-06
SERPINB5	0.339478	0.000491417	1
XLOC_010390	0.339503	1.04755e-13	3.34251e-09
DUSP13	0.339778	1.17771e-07	0.00360226
GOLM1	0.34006	6.19237e-10	1.94416e-05
FGB	0.341938	0.000162735	1
CHRNA5	0.342347	3.60165e-10	1.1325e-05
RHPN1	0.342404	3.18298e-12	1.01177e-07
CABYR	0.342418	5.55302e-16	1.77758e-11
GTSE1	0.342574	9.77399e-10	3.06376e-05
RHBDL2	0.34306	9.0457e-10	2.83601e-05
HMMR	0.344449	1.256e-06	0.0375884
ADAMTS14	0.345497	4.49886e-11	1.42303e-06
RHOV	0.349352	7.8005e-07	0.0234639
AFAP1-AS1	0.349403	5.48122e-11	1.73333e-06
XLOC_014103	0.349467	5.72985e-06	0.167942
LGR4	0.349839	2.40377e-09	7.50912e-05
LYPD1	0.350212	1.75622e-12	5.5883e-08
MND1	0.350679	2.64111e-10	8.3113e-06
FERMT1	0.350864	6.53923e-07	0.019706
HGD	0.352081	5.52002e-10	1.73389e-05
CENPF	0.352746	8.62833e-11	2.7256e-06
NUF2	0.353073	3.90095e-09	0.0001216
AKR1B15	0.353911	0.00315622	1
LINC00473	0.354709	5.85461e-05	1
MMP13	0.354821	1.26754e-10	3.99933e-06
RECQL4	0.355418	1.64789e-09	5.15525e-05
FOXM1	0.356037	8.94556e-07	0.0268743
PHLDA2	0.356436	1.71511e-08	0.000530878
FER1L4	0.356761	3.7149e-16	1.1894e-11
MYEOV	0.358261	3.28125e-09	0.000102359
MELK	0.358425	1.78862e-08	0.000553472
SPRR1B	0.359291	7.63363e-07	0.0229658
STRA6	0.359705	2.65971e-10	8.36958e-06
LOC645249	0.360629	6.4889e-12	2.06062e-07
TNS4	0.361515	0.000226795	1
SPAG4	0.362512	1.62409e-16	5.20146e-12
CENPA	0.364447	1.2707e-08	0.000393966
BUB1B	0.364558	5.6347e-13	1.7951e-08
SPAG5	0.364642	1.9815e-09	6.19436e-05
HIST1H1B	0.366963	1.84563e-10	5.81632e-06
CDH3	0.367047	7.76621e-08	0.0023819
CYP24A1	0.370402	2.82979e-08	0.0008733
CILP2	0.371431	5.65204e-09	0.000175925
SPC25	0.37257	8.27403e-08	0.00253649
ASPM	0.373867	1.4465e-11	4.58643e-07
FAM83A	0.374364	1.39683e-11	4.42922e-07
TFF1	0.374482	2.22279e-05	0.638163
CDCA2	0.374931	8.11869e-07	0.0244097
DLGAP5	0.37522	1.16116e-06	0.0347766
LOC100506411	0.375263	5.67315e-16	1.81598e-11
CBLC	0.376007	7.51608e-11	2.37493e-06
TUBB2B	0.376392	1.26224e-06	0.0377689
GINS2	0.376613	3.03724e-13	9.68363e-09
GINS1	0.37674	7.88504e-10	2.47346e-05
GPX2	0.376859	0.000137602	1
SDIM1	0.377472	0.000140087	1
SALL4	0.379041	9.78069e-09	0.000303622
ONECUT1	0.37921	4.03813e-12	1.28312e-07
CD19	0.37956	2.38007e-10	7.49152e-06
SLC22A18AS	0.379775	1.21758e-12	3.8763e-08
PITX2	0.380051	4.31213e-09	0.000134362
FHL2	0.380844	6.04282e-08	0.00185641
LY6K	0.38087	3.26433e-05	0.929943
FUT2	0.38195	1.70889e-13	5.45117e-09
C9orf140	0.383049	5.44366e-15	1.74039e-10
CXorf61	0.384397	2.95609e-07	0.00897588
ANLN	0.385681	2.8945e-09	9.03315e-05
Q6IHG2	0.388694	9.2008e-12	2.9196e-07
F12	0.389331	8.71194e-13	2.77423e-08
KIAA0101	0.389583	1.30043e-06	0.0388983
KIF1A	0.391416	4.36748e-05	1
SLC7A11	0.393138	0.000213866	1
HMGB3	0.393545	1.07557e-16	3.44517e-12
HMGB3P1	0.393557	2.345e-10	7.38159e-06
PBK	0.395644	7.2287e-07	0.0217613
TCN1	0.396474	7.74693e-08	0.00237614
UBE2T	0.397553	9.56649e-11	3.021e-06
CDCA5	0.40019	2.89504e-07	0.00879253
PITX1	0.401502	1.49792e-06	0.0447355
COL17A1	0.402104	3.33039e-11	1.05427e-06
PRSS2	0.402107	1.15879e-07	0.00354508
HIST1H2AI	0.40492	3.14823e-15	1.0068e-10
CCNB2	0.406302	7.80954e-06	0.227937
KIF14	0.408725	1.73938e-10	5.48338e-06
IQGAP3	0.410277	8.68533e-11	2.74352e-06
EPN3	0.410333	1.25701e-07	0.00384317
CEP55	0.411341	1.50115e-09	4.69769e-05
VIL1	0.411803	1.38399e-07	0.00422783
NMU	0.413164	3.05896e-05	0.872753
CDC45	0.41655	4.92463e-07	0.0148808
TPX2	0.417027	8.19267e-09	0.000254538
COL10A1	0.417496	4.50659e-11	1.42543e-06
PTPRH	0.417796	1.90214e-10	5.99382e-06
TOP2A	0.419007	6.68357e-12	2.1223e-07
RAD54L	0.420883	1.59144e-08	0.000492821
SLC7A5	0.420985	2.21822e-07	0.00675047
KIF2C	0.423051	2.5003e-07	0.00760165
XDH	0.426942	1.23042e-06	0.0368327
HS6ST2	0.428346	1.93878e-14	6.19382e-10
AKR1B10	0.431089	0.00366038	1
RAB26	0.432911	1.99182e-17	6.38258e-13
RASAL1	0.433536	9.70753e-18	3.11097e-13
TMEM63C	0.43551	5.61125e-11	1.77422e-06
GALNT14	0.43849	1.11609e-07	0.00341569
C16orf59	0.44192	5.48959e-17	1.75865e-12
XLOC_l2_015202	0.442117	3.6552e-14	1.16732e-09
MMP11	0.442599	4.26923e-14	1.36338e-09
LGSN	0.444781	4.44963e-07	0.0134615
PCP4	0.445212	9.31969e-11	2.94325e-06
CDT1	0.446957	1.10559e-07	0.00338399
MNX1	0.449276	8.27948e-14	2.64215e-09
SYT7	0.450348	6.14685e-16	1.96736e-11
CEACAM5	0.45101	1.23641e-06	0.0370058
BIRC5	0.452745	2.04623e-07	0.00623137
VGF	0.453816	1.08958e-09	3.4141e-05
KRT16P2	0.457178	8.59814e-05	1
PAEP	0.464723	1.02394e-06	0.0307173
HJURP	0.468758	1.42626e-07	0.00435579
CTHRC1	0.469613	2.32235e-08	0.000717536
CXCL13	0.469809	2.13469e-13	6.80882e-09
UBE2C	0.490589	2.21492e-07	0.00674066
XAGE1A	0.495692	2.11724e-05	0.608347
ENTPD8	0.501309	3.55959e-17	1.14049e-12
TMPRSS4	0.502038	1.3145e-11	4.16856e-07
LY6D	0.510439	4.11028e-05	1
MEX3A	0.521476	6.43907e-16	2.06083e-11
MMP12	0.524298	7.12744e-07	0.02146
C2CD4A	0.53869	1.64871e-15	5.27422e-11
MMP1	0.539556	6.57638e-05	1
ABCA12	0.542214	6.92668e-07	0.0208604
C4orf7	0.554615	1.31148e-09	4.10664e-05
B3GNT3	0.566338	8.13015e-14	2.59457e-09
FLJ13744	0.570151	4.52563e-11	1.43141e-06
GJB2	0.574305	4.55052e-17	1.4579e-12
EEF1A2	0.577625	4.88341e-06	0.143421
FGL1	0.57993	1.4326e-08	0.000443863
ITPKA	0.580986	9.23872e-19	2.96166e-14
SPP1	0.592754	1.40356e-05	0.406189
SPINK1	0.728747	8.71915e-14	2.78219e-09
TUBB3	0.7693	1.15656e-11	3.66895e-07

## Sheet: Table S2
Table S2 The DEGs between cancer and normal samples in the GSE68465 dataset.
Tag	lfc	pvalue	FDR
HBZ	-9.83294	1.48616e-13	1.59049e-09
HBE1	-6.86486	9.35389e-15	1.02855e-10
HBG1 /// HBG2	-6.59199	1.22936e-13	1.31861e-09
AFP	-6.03186	2.74539e-19	3.24203e-15
NANOG	-6.02467	1.97325e-14	2.1544e-10
AHSG	-5.76329	7.11591e-19	8.36759e-15
DCT	-5.69967	1.66433e-14	1.81944e-10
IGFBP1	-5.3041	5.88465e-15	6.51136e-11
TDGF1 /// TDGF1P3	-5.17958	1.10409e-14	1.21196e-10
PMEL	-5.01394	3.44172e-14	3.7408e-10
APOA2	-4.73215	5.41284e-26	6.64155e-22
ALAS2	-4.73023	5.51712e-14	5.96842e-10
DHRS2	-4.69122	3.62833e-20	4.31554e-16
RHAG	-4.65347	4.43413e-16	5.02432e-12
APOB	-4.65105	5.06195e-23	6.11787e-19
LIN28A	-4.5558	5.38943e-17	6.20269e-13
DPPA4	-4.21692	1.27058e-12	1.3228e-08
TMEM158	-4.04675	2.38117e-19	2.8143e-15
FABP1	-3.97426	2.30666e-17	2.66696e-13
SLC6A15	-3.97351	1.06854e-13	1.1489e-09
ITGB7	-3.95503	1.91034e-14	2.08648e-10
APOH	-3.91129	8.85897e-18	1.03074e-13
MLANA	-3.88811	2.84839e-18	3.32778e-14
DNTT	-3.86063	2.20915e-12	2.28206e-08
COL9A3	-3.84362	4.47861e-15	4.97126e-11
GATA3	-3.78795	2.35659e-15	2.63231e-11
PVALB	-3.71342	2.78811e-16	3.17008e-12
APOA1	-3.70998	3.01577e-29	3.75343e-25
PTX3	-3.69639	5.03341e-16	5.69429e-12
GDF3	-3.63274	3.33802e-14	3.6301e-10
MS4A3	-3.63216	4.34757e-14	4.71277e-10
SERPINB2	-3.60005	1.16637e-12	1.21548e-08
DLK1	-3.52549	7.28465e-56	9.52322e-52
TF	-3.50856	2.22331e-17	2.57148e-13
MYB	-3.46501	2.82134e-14	3.07385e-10
APOC3	-3.46352	3.35216e-29	4.17142e-25
POU5F1P4	-3.39606	7.13666e-14	7.70331e-10
RBP4	-3.38411	1.97654e-29	2.46179e-25
ALX1	-3.37694	2.44793e-15	2.73384e-11
L1TD1	-3.28098	5.25572e-16	5.94316e-12
PLP1	-3.27942	3.80385e-17	4.38584e-13
SERPINE2	-3.26143	1.43843e-21	1.72641e-17
PEG3	-3.24914	1.28839e-16	1.47443e-12
SPANXA1 /// SPANXA2 /// SPANXB1 /// SPANXC	-3.23804	4.98295e-16	5.63771e-12
SERPINA5	-3.21184	3.33873e-26	4.10029e-22
TYR	-3.1829	4.6571e-17	5.36312e-13
PRAME	-3.17074	2.2547e-22	2.71736e-18
ITIH2	-3.16649	9.49408e-43	1.21885e-38
CDC45	-3.16126	1.68594e-15	1.88977e-11
POU5F1P3	-3.15793	9.87476e-15	1.08514e-10
SOX10	-3.14668	1.07007e-13	1.15022e-09
SALL1	-3.14662	6.77742e-14	7.31962e-10
ALB	-3.1179	3.59974e-09	3.26532e-05
SERPINA7	-3.09543	5.05392e-16	5.717e-12
GYPA	-3.09501	2.08479e-13	2.22114e-09
HPD	-3.0712	1.05715e-17	1.22841e-13
TFF1	-3.06452	2.98793e-19	3.52695e-15
ALDH1A2 /// LOC101928635	-3.00519	1.43353e-17	1.66275e-13
CYTL1	-2.98681	2.23823e-15	2.50077e-11
FOXD1	-2.97187	9.66172e-19	1.13438e-14
F2	-2.95609	2.02893e-12	2.09852e-08
FST	-2.9367	1.21478e-20	1.44996e-16
ADA	-2.93296	1.34402e-17	1.55933e-13
POU5F1B	-2.93202	1.03277e-14	1.1343e-10
FSD1	-2.92769	3.15104e-12	3.24053e-08
ASGR2	-2.92719	6.27392e-20	7.45091e-16
CERS1 /// GDF1	-2.89237	1.86756e-11	1.86962e-07
STAR	-2.85713	4.55889e-15	5.05854e-11
KIAA1644	-2.84806	1.24936e-15	1.40365e-11
RAD54L	-2.84725	4.08796e-15	4.54295e-11
GAGE12B /// GAGE12C /// GAGE12D /// GAGE12E /// GAGE12F /// GAGE12G /// GAGE12H /// GAGE12I /// GAGE2A /// GAGE2C /// GAGE4 /// GAGE5 /// GAGE6 /// GAGE7	-2.77133	1.42706e-14	1.56277e-10
ELANE	-2.76727	5.39339e-10	5.1043e-06
GPC3	-2.7654	1.05771e-19	1.25381e-15
C19orf80	-2.74028	9.04044e-08	0.000753069
NPY1R	-2.72885	3.85132e-26	4.72865e-22
GAGE1 /// GAGE12B /// GAGE12C /// GAGE12D /// GAGE12E /// GAGE12F /// GAGE12G /// GAGE12H /// GAGE12I /// GAGE12J /// GAGE13 /// GAGE2A /// GAGE2B /// GAGE2C /// GAGE2D /// GAGE2E /// GAGE3 /// GAGE4 /// GAGE5 /// GAGE6 /// GAGE7 /// GAGE8	-2.7286	5.42173e-19	6.38408e-15
BEX1	-2.71886	8.54967e-23	1.03246e-18
ABCG5	-2.71622	3.77818e-11	3.7438e-07
ASGR1	-2.71437	3.63422e-17	4.19134e-13
TNFRSF11B	-2.70564	4.51588e-16	5.11559e-12
GAGE12B /// GAGE12F /// GAGE12G /// GAGE12I /// GAGE4 /// GAGE5 /// GAGE6 /// GAGE7	-2.69583	5.67648e-20	6.74309e-16
NUDT11	-2.68938	5.762e-10	5.44567e-06
GAGE1 /// GAGE12B /// GAGE12C /// GAGE12D /// GAGE12E /// GAGE12F /// GAGE12G /// GAGE12H /// GAGE12I /// GAGE12J /// GAGE13 /// GAGE2A /// GAGE2C /// GAGE2D /// GAGE2E /// GAGE4 /// GAGE5 /// GAGE6 /// GAGE7 /// GAGE8	-2.67374	5.58582e-21	6.67952e-17
TYRP1	-2.66153	2.26261e-17	2.61671e-13
GAGE1 /// GAGE12B /// GAGE12C /// GAGE12D /// GAGE12E /// GAGE12F /// GAGE12G /// GAGE12H /// GAGE12I /// GAGE12J /// GAGE13 /// GAGE2D /// GAGE4 /// GAGE5 /// GAGE6 /// GAGE7	-2.65282	6.27873e-15	6.94065e-11
PBK	-2.65109	3.32345e-19	3.92034e-15
MAL	-2.64767	1.98808e-18	2.32665e-14
DUSP9	-2.64218	4.24696e-14	4.60498e-10
KLRC3	-2.63816	1.07431e-16	1.23094e-12
NFE2	-2.6075	9.28699e-15	1.02138e-10
CDC25A	-2.58459	7.17485e-13	7.52929e-09
POU5F1 /// POU5F1B /// POU5F1P3 /// POU5F1P4	-2.58138	1.14646e-14	1.2579e-10
DNMT3B	-2.58134	1.14465e-19	1.35607e-15
PPFIA4	-2.574	1.84058e-13	1.96408e-09
TDRD12	-2.56856	1.0496e-22	1.26708e-18
PDZK1	-2.55642	3.09162e-21	3.70407e-17
KLRC1 /// KLRC2	-2.55097	3.44516e-14	3.7442e-10
SLC16A1	-2.5366	2.12474e-14	2.31894e-10
ALDH1A2	-2.51466	2.49546e-08	0.000215508
CX3CR1	-2.50379	1.94585e-16	2.21788e-12
PHGDH	-2.50322	7.03055e-21	8.3994e-17
CENPN	-2.48948	1.58713e-16	1.81266e-12
CDT1	-2.4747	1.58151e-13	1.69127e-09
CCNA2	-2.4534	4.21871e-22	5.07975e-18
IGSF1	-2.43683	9.29354e-18	1.08093e-13
HMMR	-2.41598	1.46461e-21	1.75738e-17
HAS2	-2.40973	1.47807e-11	1.48502e-07
BCHE	-2.40875	1.77864e-14	1.94299e-10
FAM216A	-2.38736	5.62788e-16	6.35838e-12
PSAT1	-2.38587	2.16077e-12	2.23251e-08
AJAP1	-2.38208	1.91788e-16	2.18658e-12
PNPLA3	-2.38162	1.8094e-08	0.000157436
ITIH3	-2.38118	7.30107e-25	8.91461e-21
SPANXA1 /// SPANXA2 /// SPANXC	-2.37924	6.38464e-26	7.83268e-22
SKP2	-2.37251	2.04447e-13	2.179e-09
ARID3B	-2.36331	1.44173e-08	0.000126137
CDCA8	-2.35625	7.07668e-17	8.12827e-13
RAD51AP1	-2.34562	2.52614e-13	2.68706e-09
FBXO5	-2.3401	1.59184e-09	1.47198e-05
GINS2	-2.32027	2.9027e-19	3.42664e-15
ORM1 /// ORM2	-2.31526	9.19924e-46	1.18753e-41
STC2	-2.31166	2.84915e-18	3.32837e-14
KIF21B	-2.30867	5.00828e-09	4.50745e-05
FOSL1	-2.3019	1.21281e-15	1.36332e-11
NDC80	-2.3007	1.96835e-13	2.09885e-09
MSANTD3-TMEFF1 /// TMEFF1	-2.29822	1.04493e-10	1.01546e-06
GAGE3	-2.28077	1.16462e-10	1.12957e-06
ELOVL2	-2.27848	1.81616e-12	1.88154e-08
C16orf59	-2.27617	1.64457e-07	0.0013446
FBXO17	-2.27287	1.12805e-13	1.21152e-09
NRN1	-2.26574	8.15957e-19	9.58749e-15
RHD	-2.25896	4.12307e-11	4.07937e-07
AMBP	-2.25576	5.29982e-20	6.29671e-16
HELLS	-2.25503	4.41023e-10	4.18487e-06
KIAA0101	-2.2517	1.12743e-21	1.35427e-17
L1CAM	-2.24869	7.77568e-14	8.38684e-10
CCNB1	-2.23052	5.23487e-32	6.57028e-28
UTS2	-2.22585	7.22856e-13	7.5842e-09
DPY19L2P2	-2.22353	1.47888e-12	1.53626e-08
PAX6	-2.22219	1.35947e-15	1.526e-11
CDC20	-2.22005	6.96921e-19	8.19579e-15
CDK2	-2.21966	2.4987e-08	0.000215762
MAD2L1	-2.21638	1.33206e-13	1.42664e-09
CCNB2	-2.21447	1.65629e-20	1.97496e-16
NKX2-2	-2.20748	1.58228e-16	1.80728e-12
SCD	-2.207	3.5826e-12	3.67718e-08
TYMS	-2.20555	3.03112e-16	3.44518e-12
UBE2S	-2.20533	1.05442e-13	1.13392e-09
CELSR2	-2.20349	2.3673e-17	2.73683e-13
G6PC	-2.19645	1.67627e-08	0.000146104
SACS	-2.19498	5.06002e-13	5.3363e-09
PRC1	-2.18795	4.82435e-28	5.97689e-24
CHAF1B	-2.18787	2.38489e-14	2.60167e-10
SOX3	-2.17416	1.18934e-14	1.30423e-10
DLGAP5	-2.17175	4.32294e-16	4.90049e-12
SERPINC1	-2.16922	8.87953e-07	0.00688075
ASPM	-2.15943	4.48749e-18	5.23331e-14
GINS1	-2.15879	9.56259e-15	1.05122e-10
NCAPG	-2.15542	1.15379e-15	1.29755e-11
RECQL4	-2.15159	5.88581e-10	5.56033e-06
NTS	-2.14245	1.9251e-31	2.41254e-27
SHCBP1	-2.13513	3.99689e-13	4.22471e-09
GALK1	-2.12819	8.26694e-09	7.3427e-05
PRSS21	-2.12447	1.92554e-16	2.19512e-12
INSIG1	-2.12373	3.68662e-15	4.101e-11
SGCG	-2.12097	1.25837e-06	0.00964417
MAGEA12	-2.11828	1.10374e-31	1.38432e-27
CCR9	-2.10536	3.91463e-17	4.51278e-13
PLK1	-2.09487	2.52384e-16	2.87187e-12
DTL	-2.09327	3.00823e-19	3.55062e-15
HMGA2	-2.08584	6.29396e-36	7.97696e-32
BRIP1	-2.07831	9.35631e-07	0.00723992
OIP5	-2.07808	6.21521e-17	7.14749e-13
MCM10	-2.07076	1.63065e-15	1.82845e-11
CD8B /// LOC100996919	-2.06288	3.33436e-21	3.99322e-17
CHEK1	-2.05714	4.95263e-20	5.88521e-16
CENPE	-2.0555	4.24736e-11	4.19936e-07
KIF23	-2.0531	1.78908e-10	1.7236e-06
GAMT	-2.04902	8.42142e-14	9.07155e-10
KIF15	-2.04575	4.37421e-16	4.95774e-12
CDC6	-2.04215	5.20298e-19	6.12755e-15
MFSD12	-2.0379	1.523e-10	1.47107e-06
SPC25	-2.03201	7.34799e-17	8.4377e-13
PSIP1	-2.02793	5.02727e-13	5.30276e-09
MYBL1	-2.02791	2.60045e-18	3.03966e-14
DBF4	-2.0168	5.74408e-11	5.64586e-07
NKX3-2	-2.01607	4.02822e-08	0.000343446
KIF4A	-2.01039	8.01075e-15	8.82545e-11
MAGEC1	-2.0086	2.87124e-33	3.61719e-29
ADAM23	-2.00453	4.91332e-20	5.83948e-16
CDK1	-2.00205	1.28098e-19	1.51707e-15
GFRA1	-1.99213	6.67305e-09	5.95837e-05
MAGEA6	-1.99176	1.26461e-29	1.57647e-25
SFRP1	-1.99045	4.02488e-09	3.63969e-05
ORC1	-1.98457	6.33433e-15	7.00071e-11
ACSM3	-1.98409	1.86294e-19	2.2033e-15
SSUH2	-1.97951	2.29348e-12	2.36778e-08
FOXM1	-1.97949	1.55421e-17	1.80148e-13
TUBB2A /// TUBB2B	-1.97839	6.94187e-09	6.19423e-05
CLGN	-1.97343	4.81243e-11	4.74506e-07
SLC6A8	-1.97237	1.2518e-13	1.34193e-09
AURKA	-1.97037	1.80615e-16	2.05991e-12
CD1B	-1.96446	7.75491e-15	8.54823e-11
MAGEA1	-1.9638	1.0675e-17	1.24011e-13
ITM2A	-1.96252	1.20125e-29	1.49759e-25
BUB1B	-1.95684	4.49367e-23	5.43375e-19
TMSB15A /// TMSB15B	-1.95681	1.53519e-15	1.72202e-11
SPDL1	-1.94937	1.02285e-15	1.15132e-11
AURKB	-1.94884	2.6136e-15	2.9173e-11
RAB3B	-1.94856	1.59513e-11	1.60072e-07
MCM4	-1.93956	5.53825e-12	5.654e-08
NCAPH	-1.93732	2.92003e-15	3.25583e-11
ORM1	-1.936	1.65313e-16	1.88705e-12
NUSAP1	-1.93423	1.63703e-29	2.03957e-25
MBL2	-1.93136	6.26653e-08	0.000527642
ZWILCH	-1.93023	4.9368e-11	4.86472e-07
MAGEA3 /// MAGEA6	-1.92988	2.28458e-39	2.91399e-35
FANCI	-1.92538	1.05294e-20	1.2569e-16
TPX2	-1.92399	1.3737e-18	1.60929e-14
TTK	-1.92242	4.66914e-16	5.28687e-12
PAICS	-1.92158	1.46271e-20	1.74477e-16
ZIC3	-1.92095	2.76169e-15	3.08094e-11
DHFR	-1.91978	4.80808e-14	5.20859e-10
PRIM1	-1.91817	7.70593e-15	8.49579e-11
HIST1H3B	-1.91298	3.47937e-07	0.00278315
GPR19	-1.91268	4.65515e-10	4.41355e-06
ASF1B	-1.90838	1.97858e-19	2.33948e-15
LEF1	-1.9063	3.85299e-10	3.66188e-06
RRM2	-1.90625	2.1012e-37	2.67168e-33
KIF14	-1.90233	2.68469e-15	2.99584e-11
PEG10	-1.88493	1.28545e-15	1.44382e-11
NCAPD2	-1.88116	2.46991e-11	2.46176e-07
NLGN1	-1.8799	3.75543e-19	4.42803e-15
GLDC	-1.87737	1.78861e-18	2.0941e-14
ACAT2	-1.85982	3.64398e-23	4.40848e-19
NPTX1	-1.85673	9.02838e-29	1.12205e-24
BCAS3	-1.85417	5.86668e-11	5.7646e-07
EZH2	-1.8489	7.69013e-15	8.47914e-11
SKA1	-1.84743	2.70857e-10	2.59074e-06
HJURP	-1.84471	8.11978e-19	9.54156e-15
TOP2A	-1.84168	4.30487e-23	5.2063e-19
POLA2	-1.84117	6.59545e-19	7.75954e-15
TIPIN	-1.83249	2.57648e-13	2.73957e-09
CKS2	-1.82446	1.44738e-16	1.65407e-12
KIF18B	-1.8239	1.02911e-17	1.19603e-13
CDH2	-1.81983	6.46278e-10	6.09634e-06
APOM	-1.81429	1.14993e-24	1.40315e-20
KLF1	-1.81204	7.57828e-15	8.35809e-11
HIRA	-1.81051	8.85888e-10	8.29811e-06
MELK	-1.80465	4.26961e-20	5.07571e-16
PROC	-1.80038	5.58576e-10	5.28301e-06
RELN	-1.79975	3.62008e-22	4.36003e-18
LOC102725016 /// PPP2R3B	-1.79946	2.62716e-09	2.4007e-05
SLC27A5	-1.79943	1.80389e-15	2.02054e-11
SRPX	-1.79849	3.52487e-40	4.50161e-36
NCAPG2	-1.79667	1.83275e-17	2.12214e-13
PODXL	-1.79455	3.82524e-17	4.41012e-13
KIF20A	-1.79215	1.29915e-22	1.56729e-18
MYC	-1.79197	9.6665e-15	1.06254e-10
ERCC6L	-1.79093	6.02216e-13	6.3329e-09
WT1	-1.79058	7.58535e-11	7.41923e-07
GBE1	-1.78974	1.09935e-17	1.27679e-13
IGF2BP3	-1.78881	1.73564e-14	1.89688e-10
PTPLA	-1.78681	2.26945e-23	2.74966e-19
KIZ	-1.78354	2.2605e-13	2.40631e-09
PSMD6	-1.78064	5.79738e-15	6.41712e-11
LINC00328	-1.77753	1.09799e-08	9.67332e-05
TPTE	-1.77334	1.70098e-17	1.97041e-13
ESPL1	-1.77302	1.88504e-16	2.14932e-12
GINS4	-1.76858	2.87654e-07	0.0023159
CRABP1	-1.76533	6.56045e-56	8.57714e-52
ENPP1	-1.76351	9.52215e-14	1.02439e-09
MCM2	-1.76121	3.74095e-21	4.47941e-17
RNASEH2A	-1.75903	5.90148e-15	6.52881e-11
NT5E	-1.75687	4.37395e-26	5.36859e-22
GAL	-1.75336	4.5971e-29	5.71925e-25
SULT2A1	-1.75289	1.22346e-17	1.42019e-13
ASUN	-1.74773	3.75756e-16	4.26483e-12
ZIC1	-1.74558	1.91102e-10	1.83843e-06
KIF11	-1.74546	1.7746e-14	1.93893e-10
TTR	-1.7444	4.99367e-25	6.10176e-21
PFAS	-1.74189	1.57757e-13	1.68737e-09
SLC39A6	-1.74156	1.73482e-22	2.09202e-18
PTTG1	-1.74029	4.94353e-13	5.2174e-09
TUBB2B	-1.73797	2.00602e-12	2.07523e-08
LOC81691	-1.73434	5.43786e-16	6.14478e-12
GREB1	-1.73429	4.53551e-08	0.000385791
CDH13	-1.73371	2.02544e-10	1.94625e-06
TRPA1	-1.73277	2.13915e-15	2.39136e-11
VRK1	-1.72712	2.05794e-13	2.19315e-09
CDKN2C	-1.72665	3.49613e-15	3.89119e-11
PCNA	-1.72369	9.0181e-21	1.07694e-16
DDX25	-1.72186	7.42343e-10	6.97877e-06
CSPG4	-1.72147	1.09532e-15	1.23201e-11
DSCAM	-1.72122	1.19671e-10	1.15997e-06
GMNN	-1.72012	3.72506e-16	4.22832e-12
OGDHL	-1.71748	7.57519e-09	6.74344e-05
CORO2B	-1.71395	1.59015e-12	1.65058e-08
GP1BB /// SEPT5 /// SEPT5-GP1BB	-1.71134	1.4305e-12	1.48615e-08
SMC2	-1.7108	5.28905e-16	5.98033e-12
DSCC1	-1.71029	1.03826e-11	1.04854e-07
MMP3	-1.70994	1.63912e-14	1.79237e-10
RFC4	-1.70777	1.00088e-18	1.17503e-14
MCM7	-1.7058	2.15239e-17	2.4901e-13
NUP93	-1.70309	3.13866e-15	3.49584e-11
ALDOC	-1.70305	5.09345e-15	5.64659e-11
HIC2	-1.7024	1.62836e-14	1.78093e-10
CENPA /// SLC35F6	-1.7	6.13118e-21	7.33044e-17
SLC7A5	-1.69422	3.64824e-23	4.41327e-19
BAMBI	-1.69012	5.85077e-41	7.48489e-37
MYBL2	-1.67515	7.52011e-09	6.69666e-05
ACTA1	-1.67412	3.17408e-13	3.36611e-09
WDHD1	-1.67262	8.38437e-09	7.44113e-05
GDF5	-1.66766	1.88469e-11	1.88657e-07
SERPINA6	-1.66243	1.6687e-18	1.95438e-14
MSH6	-1.66148	2.74787e-09	2.5088e-05
AGT	-1.65675	5.03404e-35	6.36605e-31
PTTG3P	-1.6532	3.58348e-10	3.41004e-06
KDELC1	-1.65219	5.23839e-16	5.9241e-12
STMN1	-1.6514	1.00456e-14	1.10351e-10
EXO1	-1.65019	8.46162e-29	1.05186e-24
SYNGR3	-1.64965	7.30143e-20	8.6668e-16
CCNF	-1.64795	5.59937e-12	5.71527e-08
ATAD2	-1.64314	3.95985e-13	4.18754e-09
C9orf40	-1.64226	1.26458e-14	1.38598e-10
RFWD3	-1.63928	2.92241e-11	2.90458e-07
KIF2C	-1.63873	2.7451e-20	3.2686e-16
PECR	-1.62854	5.87041e-14	6.34943e-10
MAGEA2 /// MAGEA2B	-1.6224	1.02583e-33	1.29378e-29
POLR3G	-1.62205	7.89405e-19	9.27787e-15
SLC6A10P /// SLC6A10PB /// SLC6A8	-1.61661	8.27571e-13	8.67129e-09
CLPB	-1.61334	4.60777e-10	4.36909e-06
TRIM37	-1.61076	1.0933e-19	1.29567e-15
C20orf27	-1.60358	9.76358e-11	9.50191e-07
MAGEA10-MAGEA5 /// MAGEA5	-1.59994	3.7202e-11	3.68672e-07
FADS1 /// MIR1908	-1.59933	1.89208e-20	2.25536e-16
FKBP4	-1.59539	4.19686e-15	4.66187e-11
FEN1	-1.59243	1.02849e-14	1.12969e-10
FGFR4	-1.58759	1.95439e-11	1.95399e-07
ZWINT	-1.58219	3.42678e-18	3.9994e-14
SERPIND1	-1.58171	6.9058e-20	8.19857e-16
PSMG1	-1.58133	3.32252e-18	3.87871e-14
SNORA5B /// TBRG4	-1.58079	2.70853e-14	2.9523e-10
CSE1L	-1.57958	4.22343e-15	4.69054e-11
GPER1	-1.57787	1.91663e-11	1.91778e-07
SNCA	-1.57618	5.63948e-20	6.6997e-16
FGF5	-1.5753	8.88692e-10	8.32349e-06
ANK1	-1.57176	3.11721e-23	3.77276e-19
THAP9	-1.56527	2.08128e-07	0.00169042
NEK2	-1.56437	1.31445e-18	1.54001e-14
KIF18A	-1.5614	4.2181e-14	4.57453e-10
CSAG2 /// CSAG3	-1.56112	7.5575e-18	8.80373e-14
TUBG1	-1.56064	2.75256e-16	3.13021e-12
TCF7	-1.56	3.01398e-12	3.10168e-08
KIFC1	-1.55945	2.44638e-09	2.24015e-05
EXOSC2	-1.54823	7.02132e-10	6.61338e-06
LHX2	-1.54605	2.73228e-10	2.61288e-06
MSH2	-1.54573	8.97623e-13	9.38824e-09
MAF	-1.53987	4.52208e-22	5.44323e-18
MCM3	-1.5393	3.20581e-16	3.64212e-12
ORC6	-1.53909	4.03218e-13	4.26161e-09
MSX2	-1.53785	6.1754e-08	0.00052034
CTPS1	-1.5354	1.11698e-12	1.1649e-08
CA14	-1.53471	5.29076e-17	6.09019e-13
CDCA3	-1.53402	7.00769e-13	7.35668e-09
CDKN3	-1.53305	8.14163e-17	9.34252e-13
IPO5	-1.53251	1.43212e-16	1.63692e-12
ABCC2	-1.52956	6.195e-14	6.69618e-10
CA9	-1.52811	6.18583e-22	7.43846e-18
CENPU	-1.52677	8.3459e-22	1.00309e-17
SATB2	-1.52676	6.20346e-15	6.85917e-11
HMGN5	-1.52532	1.04563e-07	0.000866302
NASP	-1.52386	9.24022e-16	1.041e-11
KIF20B	-1.52327	2.32234e-10	2.22713e-06
DONSON	-1.52193	2.77562e-17	3.2075e-13
CAV1	-1.52149	4.10629e-32	5.15545e-28
HMGB2	-1.5203	2.84983e-15	3.17813e-11
NCAPD3	-1.51746	1.43235e-21	1.71925e-17
C1QBP	-1.51604	2.05365e-17	2.37627e-13
MPHOSPH9	-1.51603	7.05495e-12	7.17982e-08
BCL11B	-1.51396	1.76058e-18	2.06146e-14
RFC3	-1.51171	4.97094e-24	6.04069e-20
RHCE /// RHD	-1.5106	6.16572e-12	6.28472e-08
UNC93A	-1.51052	1.14549e-08	0.000100815
ETFB	-1.50881	2.08131e-10	1.99889e-06
HHEX	-1.50812	3.31574e-16	3.76535e-12
RAD51	-1.50664	7.70047e-16	8.68382e-12
CXorf57	-1.49729	1.7845e-11	1.78771e-07
MCM5	-1.49702	7.4568e-17	8.56115e-13
THOP1	-1.49692	1.60082e-11	1.60626e-07
DZIP1	-1.49537	1.0352e-18	1.21501e-14
SV2A	-1.49387	1.05734e-13	1.13696e-09
CEP55	-1.49042	6.3395e-13	6.66472e-09
MATK	-1.48967	9.17323e-10	8.58706e-06
CBS	-1.48556	1.34148e-17	1.55652e-13
PSRC1	-1.48464	1.5067e-17	1.74672e-13
PDK1	-1.48195	2.07765e-08	0.000180236
TACC3	-1.48101	1.71023e-12	1.77282e-08
CGA	-1.47935	5.67006e-10	5.36161e-06
MRPL39	-1.47682	2.9665e-15	3.30706e-11
PRAMEF11	-1.47655	1.81221e-13	1.93418e-09
GATA1	-1.47374	4.61646e-15	5.12197e-11
GCSH /// LOC101060817	-1.4736	8.23655e-17	9.44979e-13
MIR3658 /// UCK2	-1.4705	5.14745e-23	6.2207e-19
PRMT7	-1.46481	8.53413e-09	7.56806e-05
CENPM	-1.46401	5.90094e-15	6.5288e-11
PPM1D	-1.46203	4.86716e-16	5.50816e-12
GTSE1 /// TRMU	-1.45912	7.22417e-10	6.79722e-06
CENPF	-1.4571	4.4422e-10	4.21476e-06
EEF1E1	-1.45397	2.97442e-17	3.43516e-13
TIMM44	-1.45006	2.60735e-14	2.84279e-10
MSX1	-1.44707	3.70872e-12	3.80552e-08
LINC01260	-1.44557	3.62897e-13	3.84127e-09
TENM3	-1.44264	1.74527e-10	1.68174e-06
ITGB3BP	-1.44226	8.34362e-19	9.80292e-15
TRIP13	-1.44129	2.13915e-24	2.60442e-20
ZAP70	-1.44117	1.89179e-11	1.8933e-07
CCNG1	-1.44069	1.29256e-22	1.55947e-18
SLC2A3	-1.44066	2.18127e-11	2.178e-07
FSCN1	-1.4402	2.31856e-08	0.000200648
GMPS	-1.43866	2.98005e-17	3.44107e-13
PHC1	-1.43835	1.76701e-10	1.70252e-06
PPM1E	-1.43696	4.65326e-07	0.00368724
INHBE	-1.42964	1.40561e-12	1.46099e-08
FGF2	-1.42866	2.80123e-11	2.7875e-07
RACGAP1	-1.42708	8.33972e-13	8.73753e-09
SLCO4A1	-1.42497	8.60311e-28	1.06498e-23
LRFN4	-1.42486	1.60512e-10	1.54894e-06
TRAIP	-1.4184	2.35432e-12	2.43013e-08
NDC1	-1.41614	7.25199e-10	6.82267e-06
MPP6	-1.41487	4.6711e-16	5.28819e-12
HMGCR	-1.41469	4.02928e-14	4.37177e-10
KCNQ2	-1.41423	1.24962e-07	0.00103006
PCK1	-1.41284	1.20325e-09	1.11962e-05
TOP3B	-1.41261	1.83223e-08	0.000159349
BRCA1	-1.4115	1.8349e-22	2.21252e-18
SNCAIP	-1.41118	1.58967e-08	0.000138762
CD320	-1.41078	5.58991e-12	5.70618e-08
NEIL3	-1.40995	7.19609e-16	8.11935e-12
STIL	-1.40986	6.71854e-13	7.05648e-09
LOX	-1.40784	2.72191e-14	2.96634e-10
SPANXB1	-1.40701	7.15483e-10	6.73413e-06
LGR5	-1.40136	1.17786e-12	1.22733e-08
BSG	-1.40098	2.22007e-08	0.000192391
ARHGAP19	-1.40094	3.48981e-14	3.79202e-10
HSPA4L	-1.39811	6.55292e-12	6.6748e-08
PIPOX	-1.39762	1.62379e-13	1.7355e-09
SLIT1	-1.39576	3.16241e-12	3.2519e-08
SLC2A14 /// SLC2A3	-1.39371	4.49015e-12	4.59881e-08
BIRC5	-1.39368	2.45633e-09	2.24877e-05
KCNH2	-1.39039	6.01112e-20	7.1394e-16
CKAP2	-1.38607	3.60208e-11	3.57074e-07
CPOX	-1.38551	1.193e-08	0.000104865
MIS18A	-1.38429	9.45658e-16	1.06509e-11
POLD1	-1.38176	8.3958e-12	8.51082e-08
COCH	-1.38084	1.09922e-21	1.32061e-17
RNFT2	-1.38054	1.17169e-18	1.37439e-14
RPA3	-1.37724	1.00986e-19	1.19739e-15
CTNNAL1	-1.37711	3.14416e-09	2.86024e-05
PARPBP	-1.37582	7.92504e-13	8.30544e-09
POLE2	-1.37478	2.1588e-22	2.60243e-18
LSM4	-1.37364	1.42449e-12	1.48019e-08
GABRB1	-1.37195	1.73847e-14	1.8998e-10
SPAG5	-1.37074	2.05281e-15	2.29648e-11
RPRM	-1.36996	2.04331e-12	2.11258e-08
DHCR7	-1.36993	2.0405e-13	2.17497e-09
EEF1A2	-1.36973	1.07239e-15	1.20634e-11
MCM6	-1.36638	3.26496e-15	3.63618e-11
HSPE1	-1.36637	9.25227e-14	9.95637e-10
DDB2	-1.36488	1.08814e-16	1.24658e-12
DLX2	-1.36124	1.24602e-16	1.42632e-12
FAM162A	-1.35933	2.17929e-13	2.32029e-09
CD28	-1.35832	1.13044e-08	9.95351e-05
RAD54B	-1.35666	7.73314e-13	8.10665e-09
TMEM38B	-1.3528	2.03788e-07	0.00165619
ADD2	-1.35061	1.17735e-10	1.14179e-06
S100A1	-1.34509	3.0947e-15	3.4478e-11
NMU	-1.33794	8.02835e-20	9.52805e-16
IMPDH2	-1.33693	1.05411e-12	1.10091e-08
ARHGAP11A	-1.33437	1.25194e-08	0.000109883
PCOLCE2	-1.32861	1.79565e-11	1.79853e-07
MIR1292 /// NOP56 /// SNORD110 /// SNORD57 /// SNORD86	-1.32817	3.97897e-13	4.20697e-09
FDFT1	-1.32596	3.60591e-24	4.3855e-20
ACLY	-1.32588	1.04755e-08	9.23943e-05
KNTC1	-1.32523	5.6445e-23	6.82025e-19
SAA2-SAA4 /// SAA4	-1.32523	7.1631e-46	9.24971e-42
MVD	-1.32517	3.12712e-07	0.0025117
CCNE2	-1.32386	3.87932e-12	3.97902e-08
NUP155	-1.3201	9.83208e-18	1.14308e-13
HOXA11	-1.31851	3.22791e-08	0.000276761
ACOT7	-1.31826	6.10543e-19	7.18487e-15
NT5DC2	-1.31556	7.53078e-12	7.65278e-08
WISP2	-1.31384	2.81781e-14	3.07028e-10
POLR3K	-1.31072	2.38312e-13	2.53635e-09
SMC4	-1.31004	2.1085e-16	2.40158e-12
EXOSC9	-1.30979	1.02749e-15	1.15644e-11
SH2D1A	-1.30746	2.58941e-12	2.67046e-08
HAMP	-1.30172	9.10136e-15	1.00133e-10
GUSBP3 /// SMA4 /// SMA5	-1.30145	4.45854e-08	0.000379288
KPNA2	-1.30051	9.99803e-22	1.20126e-17
THOC7	-1.30037	9.33219e-12	9.44045e-08
PIR	-1.29929	3.13077e-11	3.10792e-07
CD70	-1.29879	2.61018e-09	2.38597e-05
SMS	-1.29834	3.22475e-19	3.80456e-15
NMD3	-1.29759	7.91049e-10	7.42558e-06
SSX2 /// SSX2B	-1.2968	2.45177e-08	0.000211833
TUBB2A	-1.2953	1.4664e-10	1.41669e-06
BNIP3	-1.29335	9.86923e-22	1.18589e-17
SOAT2	-1.29271	4.55598e-08	0.000387395
FAR2	-1.29239	8.14831e-14	8.78225e-10
CEP152	-1.29221	8.91704e-15	9.8132e-11
XRCC3	-1.29067	2.35648e-12	2.43189e-08
TOX	-1.29059	2.72344e-11	2.71173e-07
SET /// SETP4 /// SETSIP	-1.28819	5.53016e-09	4.96553e-05
FANCG	-1.28725	9.2711e-18	1.07841e-13
VSNL1	-1.284	4.02302e-16	4.56331e-12
ETFA	-1.28177	2.30343e-16	2.622e-12
NAE1	-1.27947	7.67259e-24	9.31606e-20
NID2	-1.27717	9.97549e-13	1.04244e-08
QPCT	-1.27667	6.99449e-21	8.35771e-17
RAD51C	-1.27651	7.34191e-15	8.10106e-11
PPIH	-1.27592	1.18265e-17	1.37305e-13
S100B	-1.27414	1.20312e-06	0.00923034
HSPA4	-1.27405	4.43172e-15	4.91965e-11
FBN2	-1.27399	3.13644e-14	3.41464e-10
AK4 /// LOC100507855	-1.26993	3.89441e-14	4.22699e-10
DLEU1	-1.26867	1.06893e-13	1.14913e-09
NUDT1	-1.26785	6.60392e-10	6.22684e-06
RUVBL1	-1.2671	2.78334e-13	2.95619e-09
HBA1 /// HBA2	-1.26582	1.08746e-17	1.26319e-13
ECI2	-1.26546	7.83599e-18	9.12579e-14
CHAF1A	-1.26515	7.03295e-13	7.38248e-09
KHK	-1.26503	5.2009e-10	4.92369e-06
DKC1 /// MIR664B /// SNORA56	-1.26283	6.58052e-17	7.56431e-13
TRIB3	-1.25865	2.25055e-16	2.56248e-12
APOBEC3B	-1.25763	1.88976e-11	1.89146e-07
MTHFD1	-1.25209	1.31219e-12	1.36534e-08
GYPB	-1.25076	1.47704e-15	1.65709e-11
PDE2A	-1.25043	1.46187e-11	1.46903e-07
HDGFRP3	-1.24388	3.58199e-13	3.79226e-09
PITX1	-1.24311	1.08362e-10	1.05219e-06
C1orf112	-1.24251	6.38409e-16	7.20891e-12
AKR1D1	-1.23962	4.99575e-10	4.73247e-06
CD3D	-1.23842	2.7261e-10	2.60724e-06
QPRT	-1.23764	8.66907e-19	1.01827e-14
PLCXD1	-1.23622	1.0594e-17	1.23092e-13
DFNB31	-1.23513	1.32942e-11	1.33819e-07
SLC30A10	-1.23486	3.88783e-10	3.69383e-06
TROAP	-1.2347	2.7597e-16	3.13805e-12
UNG	-1.23179	5.4222e-17	6.23987e-13
GTSE1	-1.23127	4.32728e-19	5.0997e-15
EXOSC8	-1.23062	1.23396e-10	1.19546e-06
NDP	-1.22795	3.37205e-13	3.57303e-09
ELOVL6	-1.2278	5.79541e-11	5.69515e-07
MATN3	-1.2272	1.09983e-06	0.00846978
SSRP1	-1.2254	5.11204e-15	5.6667e-11
TBPL1	-1.22527	8.13283e-17	9.33324e-13
HMGA1	-1.2252	1.4137e-16	1.61614e-12
FAM169A	-1.22464	1.14698e-06	0.00881569
RSL24D1	-1.22048	6.27829e-15	6.94065e-11
TARS	-1.2202	1.81354e-19	2.14541e-15
OSTM1	-1.21988	1.20063e-10	1.16366e-06
SLC27A6	-1.21825	2.80702e-09	2.56113e-05
FOXF2	-1.21809	6.76834e-20	8.03606e-16
NAT6	-1.21711	1.17964e-10	1.14378e-06
MKI67	-1.21504	7.29678e-16	8.23149e-12
CKS1B	-1.21409	2.69261e-13	2.86117e-09
NPM1	-1.21346	1.04795e-15	1.17926e-11
YBX1	-1.21185	1.66913e-12	1.73122e-08
NCBP1	-1.20948	2.94534e-12	3.03223e-08
AGMAT	-1.20937	2.38918e-14	2.60612e-10
PKMYT1	-1.20927	3.29708e-14	3.58624e-10
SERPINE1	-1.2089	6.4317e-15	7.10638e-11
PSMC3IP	-1.20843	1.10894e-14	1.21718e-10
CMC2	-1.20465	2.21679e-09	2.03324e-05
EIF2S3	-1.20189	6.69204e-07	0.00524522
C16orf45	-1.20158	3.8965e-16	4.42174e-12
RRP9	-1.20078	5.2958e-09	4.75881e-05
IARS	-1.20022	1.34496e-17	1.56028e-13
DHPS	-1.19963	5.92353e-13	6.23037e-09
ASXL3	-1.19931	6.23733e-09	5.58678e-05
APPBP2	-1.19865	5.34824e-16	6.04618e-12
SPTA1	-1.19824	7.99376e-11	7.80991e-07
WHSC1	-1.19719	6.32002e-14	6.82941e-10
COLEC12	-1.19571	1.96043e-17	2.26881e-13
NUP205	-1.19571	3.90427e-18	4.55434e-14
CYP51A1 /// LRRD1	-1.19556	5.97977e-12	6.09877e-08
PGK1	-1.19331	1.15215e-18	1.35158e-14
RAG1	-1.19302	9.1165e-08	0.000759313
SSBP2	-1.19249	2.53052e-12	2.61048e-08
TSEN2	-1.19203	1.0092e-09	9.42491e-06
DKK1	-1.19104	8.38569e-19	9.85151e-15
CENPI	-1.18985	1.00442e-10	9.77101e-07
HAT1	-1.18876	5.20077e-22	6.25809e-18
HBBP1	-1.18628	4.88048e-11	4.81069e-07
GID4	-1.18542	5.18236e-13	5.4622e-09
NNT	-1.18509	1.89854e-07	0.00154579
TFAP2A	-1.18443	7.87773e-09	7.00566e-05
CENPQ	-1.18439	3.67772e-09	3.33348e-05
EMP3	-1.18341	5.23966e-13	5.52103e-09
ENO2	-1.18287	1.9366e-15	2.16783e-11
RRM1	-1.18253	9.35319e-22	1.12397e-17
ABCG2	-1.18217	6.21977e-17	7.15212e-13
TCFL5	-1.17967	6.99486e-17	8.0357e-13
SNRPA1	-1.17949	6.22642e-07	0.00489023
CCT5	-1.17837	3.51618e-15	3.91315e-11
PRKDC	-1.17772	1.92728e-09	1.77483e-05
RUVBL2	-1.17771	1.63659e-14	1.78977e-10
LMNB2	-1.17657	8.60448e-16	9.69639e-12
ETV4	-1.17429	1.23445e-08	0.000108421
STK32B	-1.17372	4.55258e-11	4.49431e-07
RASIP1	-1.17314	5.04301e-15	5.59169e-11
MSH5 /// MSH5-SAPCD1 /// SAPCD1	-1.17271	2.32937e-16	2.65129e-12
UBE2C	-1.16718	1.97279e-17	2.28292e-13
SRM	-1.16703	1.40383e-11	1.41169e-07
HIST1H2AG /// HIST1H2AH /// HIST1H2AI /// HIST1H2AK /// HIST1H2AL /// HIST1H2AM	-1.15839	3.06039e-09	2.78648e-05
ASNS	-1.15694	1.23821e-18	1.45168e-14
SYNC	-1.15677	3.5694e-14	3.87708e-10
NUP37	-1.15601	4.59785e-27	5.66731e-23
SGTA	-1.1498	7.69127e-11	7.51975e-07
SNRPD1	-1.14973	5.02786e-18	5.86098e-14
CPS1	-1.14752	2.39109e-20	2.84874e-16
PRSS23	-1.14745	1.56812e-49	2.03542e-45
MYL4	-1.14602	1.6304e-13	1.74225e-09
AAAS	-1.14593	4.58149e-07	0.00363175
PSPH	-1.14185	3.63052e-10	3.45335e-06
EIF1AY	-1.14051	1.6207e-16	1.85052e-12
RHOBTB3	-1.13932	1.41519e-10	1.36792e-06
MAD1L1	-1.1386	6.6592e-11	6.53068e-07
MRPL42	-1.13812	7.69332e-13	8.06645e-09
SAC3D1	-1.13789	3.41635e-08	0.000292474
MRPL4	-1.1374	3.0925e-11	3.07116e-07
PMAIP1	-1.13699	1.66303e-13	1.77662e-09
LCK	-1.13667	2.00089e-11	2.00009e-07
TNNT1	-1.13518	1.13656e-11	1.14668e-07
FH	-1.13508	1.85449e-15	2.07684e-11
MIR6778 /// SHMT1	-1.13469	1.28064e-07	0.00105448
DUT	-1.133	2.29317e-15	2.56193e-11
NUDT2	-1.13262	3.43262e-07	0.00274678
HLF	-1.13119	8.46844e-11	8.26351e-07
LRP8	-1.13078	4.86715e-13	5.13776e-09
MLLT11	-1.13056	2.27734e-23	2.759e-19
TRMT1	-1.12991	1.35635e-10	1.31173e-06
ACYP1	-1.12948	3.05159e-09	2.77939e-05
PPAT	-1.12927	2.52887e-16	2.87735e-12
NDUFAF4	-1.12924	6.22055e-11	6.10671e-07
YEATS4	-1.128	6.49688e-08	0.000546582
GINS3	-1.12746	1.57683e-14	1.7249e-10
SHOX2	-1.12743	1.04758e-06	0.00807892
DCP2	-1.12092	3.1936e-12	3.28302e-08
FDXR	-1.12009	5.98048e-11	5.87522e-07
HEY1	-1.11962	9.71234e-17	1.11333e-12
TEAD4	-1.11913	3.03514e-18	3.54473e-14
H2AFZ	-1.11803	8.18811e-17	9.39504e-13
SLC39A14	-1.1178	1.556e-13	1.66461e-09
AK6	-1.11696	6.46993e-11	6.3483e-07
FTCD	-1.11665	9.22378e-08	0.000767972
FHL1	-1.11411	4.298e-07	0.00341648
SNRPF	-1.11371	8.19578e-09	7.28113e-05
EFCAB11	-1.11324	2.01294e-15	2.25248e-11
GGH	-1.11255	1.14702e-14	1.2584e-10
DNMT1	-1.11254	1.18489e-15	1.33205e-11
DEK	-1.11242	3.06296e-12	3.15087e-08
DNM1L	-1.10936	6.43617e-19	7.5728e-15
SNRNP40	-1.10887	2.09345e-13	2.22994e-09
HNRNPH1	-1.10841	3.18355e-07	0.0025548
LEPREL1	-1.1076	9.6038e-18	1.11673e-13
NES	-1.10679	1.20696e-14	1.32331e-10
SYDE1	-1.10654	1.29599e-10	1.25425e-06
C4BPB	-1.10648	1.54709e-18	1.81211e-14
DTWD1	-1.10632	2.60133e-12	2.68249e-08
RAE1	-1.10493	1.17232e-21	1.40761e-17
PRR3	-1.10241	2.28323e-12	2.35744e-08
LOXL1	-1.09933	1.23845e-09	1.15127e-05
NUDT21	-1.09844	7.21182e-15	7.95824e-11
IFT122 /// LOC101927266	-1.09779	7.28662e-08	0.000610764
DSN1	-1.09677	4.46977e-09	4.02995e-05
MACROD1	-1.09543	3.2661e-12	3.35657e-08
NMRK2	-1.0954	7.59485e-12	7.71636e-08
MRPS2	-1.09328	1.65791e-14	1.81276e-10
CARM1	-1.09316	9.72747e-09	8.60006e-05
MN1	-1.0925	1.88085e-23	2.27959e-19
GLYR1 /// SEPT6	-1.0924	5.64532e-13	5.94226e-09
PSMB7	-1.0914	6.65687e-12	6.77869e-08
AGPAT5	-1.09068	9.84047e-10	9.19796e-06
LRP4	-1.08999	4.88921e-11	4.81831e-07
DDX39A	-1.08815	3.56609e-17	4.11384e-13
DNA2	-1.08649	1.58044e-13	1.69029e-09
HIST1H2AD /// HIST1H3A /// HIST1H3B /// HIST1H3C /// HIST1H3D /// HIST1H3E /// HIST1H3F /// HIST1H3G /// HIST1H3H /// HIST1H3I /// HIST1H3J	-1.08629	1.53366e-09	1.41879e-05
TIMP4	-1.08602	2.75305e-09	2.51326e-05
CALCR	-1.08514	6.12489e-14	6.62101e-10
CEP76	-1.0851	2.65131e-10	2.53731e-06
POLA1	-1.08024	1.32589e-16	1.51695e-12
TUBD1	-1.07981	6.55156e-16	7.39671e-12
DTYMK	-1.07893	4.15047e-11	4.10564e-07
SNRPA	-1.07881	6.55737e-10	6.18426e-06
POLE3	-1.07659	5.29893e-13	5.58295e-09
C2orf72	-1.07477	1.79916e-24	2.19246e-20
PRKAR2B	-1.07448	3.98086e-26	4.88691e-22
LOC441601	-1.07428	3.3513e-09	3.04399e-05
PRKD3	-1.07419	4.96455e-12	5.07824e-08
NAALAD2	-1.07188	8.94899e-07	0.00693189
MITF	-1.07109	1.46774e-17	1.70214e-13
LSM3	-1.071	2.01117e-10	1.93293e-06
MRPS27	-1.07009	3.37716e-23	4.08637e-19
RPA1	-1.06688	2.31732e-18	2.70965e-14
CLDN6	-1.06633	8.3403e-09	7.40368e-05
SHMT2	-1.06598	8.10955e-15	8.93348e-11
CA8	-1.06482	7.1417e-15	7.883e-11
BAG2	-1.06472	7.9229e-12	8.04254e-08
WBP11	-1.06433	3.70956e-21	4.44219e-17
IDI1	-1.06342	3.73327e-14	4.05358e-10
FBL	-1.06293	6.13236e-17	7.05344e-13
HOXA10	-1.06232	4.53247e-15	5.03058e-11
BLMH	-1.06056	9.70931e-15	1.06705e-10
HMBS	-1.05949	5.54296e-15	6.13938e-11
CCT2	-1.05869	1.77942e-29	2.21645e-25
SAE1	-1.05855	4.30062e-22	5.17795e-18
PGAM1	-1.05816	4.01882e-16	4.55936e-12
LRIF1	-1.0569	1.00495e-10	9.7751e-07
EDNRB	-1.05669	4.35579e-18	5.08016e-14
TFRC	-1.05665	7.15036e-25	8.73131e-21
ABCE1	-1.05649	4.06847e-14	4.41348e-10
NRCAM	-1.05599	6.5825e-13	6.91557e-09
SEPHS1	-1.05572	3.43905e-17	3.96867e-13
HPRT1	-1.05564	2.46515e-24	3.00083e-20
ECT2	-1.0554	4.79934e-08	0.000407608
CCT7	-1.05529	3.9375e-15	4.37692e-11
INCENP	-1.05484	2.98318e-08	0.000256285
PPIF	-1.05339	1.62546e-13	1.73712e-09
ST6GALNAC2	-1.05274	1.01707e-11	1.02754e-07
SUB1	-1.05226	7.94815e-13	8.32887e-09
EIF4EBP1	-1.05202	2.89487e-19	3.41769e-15
NAP1L1	-1.05166	3.7124e-18	4.33163e-14
EBP	-1.05081	9.45389e-08	0.000786658
STEAP1B	-1.04981	3.55586e-17	4.10239e-13
SPOCK1	-1.04907	7.65228e-27	9.42149e-23
ENO1	-1.04832	2.72189e-08	0.000234545
HEATR6	-1.04826	4.15139e-16	4.70643e-12
IGFBP3	-1.04805	4.70803e-29	5.85585e-25
JARID2	-1.04612	9.23261e-15	1.0155e-10
CCT8	-1.04458	1.0653e-12	1.11238e-08
MAGEB2	-1.04438	2.04005e-12	2.10941e-08
TMEM97	-1.04415	2.55057e-23	3.08874e-19
DLAT	-1.04312	9.18561e-09	8.13202e-05
HSPD1	-1.04292	2.63403e-19	3.11132e-15
TFAP2B	-1.04273	2.69731e-07	0.00217646
ROBO1	-1.0424	1.53479e-09	1.41968e-05
VDAC1	-1.04198	1.02823e-08	9.07515e-05
NRAS	-1.04074	7.3946e-09	6.58637e-05
SEC23A	-1.04052	8.33967e-10	7.82261e-06
PAK1IP1	-1.03938	1.6305e-09	1.50675e-05
MIR6872 /// SEMA3B	-1.03855	2.03593e-12	2.10556e-08
GPM6B	-1.03827	2.95231e-17	3.40991e-13
MSH5-SAPCD1 /// SAPCD1	-1.03739	1.99672e-13	2.1289e-09
BORA	-1.03632	3.34861e-14	3.64128e-10
POLD2	-1.03548	2.08301e-14	2.27381e-10
TIMELESS	-1.035	1.32366e-19	1.56734e-15
TEX30	-1.03333	5.116e-11	5.03824e-07
TUBB	-1.03324	5.56387e-10	5.26343e-06
SAFB	-1.03317	1.42199e-07	0.0011676
SLC16A6	-1.03312	1.93986e-08	0.000168457
C11orf73	-1.03288	5.73093e-10	5.41745e-06
LEFTY1 /// LEFTY2	-1.03209	4.12681e-09	3.72693e-05
P2RX5	-1.02852	8.37068e-14	9.01773e-10
GTF2F2	-1.02768	1.87607e-08	0.000163031
PDHA1	-1.02709	4.84337e-16	5.48173e-12
ARHGAP22	-1.0268	4.99297e-07	0.00394694
WDR12	-1.02676	2.57285e-15	2.87259e-11
EYA1	-1.0255	5.29745e-12	5.41346e-08
CCDC28B	-1.02526	4.43469e-09	3.9992e-05
SNRPB	-1.02456	3.85115e-15	4.2821e-11
SSBP1	-1.024	5.54875e-19	6.5331e-15
SDC2	-1.0237	4.99242e-14	5.40529e-10
GPI	-1.02328	1.92083e-12	1.98825e-08
RAN	-1.023	2.74996e-19	3.24715e-15
ENDOG	-1.02299	1.42532e-08	0.00012473
QDPR	-1.02194	4.25872e-20	5.06319e-16
RFC5	-1.02159	8.1655e-11	7.97524e-07
UBAC1	-1.02057	6.27552e-16	7.08757e-12
UQCRH /// UQCRHL	-1.01965	1.0546e-11	1.06472e-07
BUB3	-1.01952	3.95604e-19	4.66338e-15
NME1	-1.01888	1.09171e-13	1.17316e-09
CCNB1IP1	-1.01851	1.22635e-12	1.27687e-08
NONO	-1.01829	1.97819e-09	1.81954e-05
TMEM255A	-1.01759	7.54878e-10	7.09359e-06
ANP32A	-1.01675	1.4788e-07	0.00121306
E2F1	-1.01562	7.07361e-14	7.63596e-10
COPS3	-1.01508	1.51113e-11	1.51748e-07
VARS	-1.01468	5.09828e-11	5.02129e-07
MRPL35	-1.01459	6.99324e-09	6.23727e-05
CIZ1	-1.01422	4.73159e-12	4.84278e-08
EGFL8 /// PPT2	-1.01377	4.50626e-12	4.61442e-08
PRMT5	-1.01225	1.90093e-11	1.90227e-07
SF3B3	-1.01225	3.29989e-15	3.67409e-11
PRMT1	-1.01045	7.17256e-09	6.39362e-05
ATP5O	-1.00874	1.56437e-13	1.67341e-09
APOC2 /// APOC4 /// APOC4-APOC2	-1.00698	6.31867e-11	6.20114e-07
PRIM2	-1.00426	1.4386e-07	0.00118081
AK6 /// TAF9	-1.00338	7.85385e-15	8.65495e-11
UBE2M	-1.00335	1.3344e-08	0.000116947
ISYNA1	-1.00202	1.00168e-14	1.10065e-10
PRPF4	-1.00089	5.33685e-15	5.91376e-11
BRCA2	-1.00051	8.23616e-08	0.000688214
ACD	-1.00046	2.65438e-13	2.82108e-09
GALC	1.00059	1.24836e-47	1.61587e-43
44987	1.00082	2.11046e-47	2.73093e-43
C14orf159	1.00231	1.39148e-28	1.72808e-24
CRELD2	1.00245	3.23045e-23	3.90917e-19
TPK1	1.00258	5.38111e-41	6.88567e-37
EFHC2	1.00291	3.17114e-29	3.94648e-25
NOD1	1.00334	4.2126e-33	5.30493e-29
ITPKC	1.00393	9.76277e-26	1.19682e-21
HECA	1.00458	8.61726e-29	1.07104e-24
C7orf69	1.00507	4.88825e-08	0.000414866
FGF1	1.00577	3.50127e-09	3.1781e-05
CCL20	1.00751	4.23271e-09	3.81959e-05
SLC16A5	1.00842	5.19684e-43	6.67534e-39
CD83	1.00957	7.88926e-31	9.86947e-27
ANK3	1.0105	1.35683e-25	1.66198e-21
CEP112	1.01074	3.12292e-16	3.54858e-12
IFITM1	1.0118	3.10057e-42	3.97648e-38
KCNK5	1.01191	3.79945e-33	4.7854e-29
SRPK3	1.01294	1.52838e-10	1.47596e-06
RORA	1.01308	1.27371e-27	1.57558e-23
MAOB	1.01348	7.8645e-10	7.3832e-06
NCOA1	1.0137	4.74198e-100	6.35853e-96
RBMS2	1.01545	1.02991e-10	1.00138e-06
ARHGEF17	1.01554	1.68805e-12	1.75017e-08
ECHDC3	1.0163	1.71405e-30	2.14187e-26
GSTA4	1.01659	2.95205e-42	3.7863e-38
CD207	1.0167	8.81503e-14	9.49203e-10
DKKL1	1.01737	3.82835e-09	3.46542e-05
SP100	1.01802	9.59794e-20	1.13832e-15
EPHB1	1.01818	5.22677e-14	5.65694e-10
CYR61	1.0184	6.21865e-28	7.70118e-24
GPR88	1.01869	1.45841e-11	1.4657e-07
TTC39A	1.0202	3.55689e-08	0.000304079
MIR6732 /// ZC3H12A	1.02089	4.5429e-19	5.35244e-15
KCNK10	1.02154	9.6116e-14	1.03392e-09
PAX1	1.02245	3.75685e-08	0.000320722
CHST15	1.02254	2.08714e-33	2.63042e-29
SDPR	1.02304	7.73285e-20	9.17812e-16
CDA	1.02336	8.00241e-08	0.000669162
HCG18	1.02352	1.41173e-09	1.30796e-05
SLC16A7	1.024	1.29277e-15	1.45178e-11
TCP11	1.02461	1.16043e-09	1.08071e-05
PCP4	1.02466	1.00585e-07	0.000834653
SBNO2	1.02541	8.98346e-17	1.03013e-12
DNAL4	1.0268	5.86122e-28	7.25912e-24
ST5	1.02738	6.88782e-37	8.74959e-33
PRRG2	1.02845	1.26865e-08	0.000111324
DSG2	1.02924	1.16017e-35	1.46982e-31
TRAF3IP3	1.02927	2.73498e-16	3.11077e-12
VASH1	1.0293	1.55775e-14	1.70418e-10
SLC13A2	1.02951	7.71387e-07	0.00601528
FKBP6	1.03057	6.90697e-07	0.00540263
HLA-DOA	1.03091	9.03613e-14	9.7283e-10
KIF1A	1.03181	2.52175e-08	0.000217677
LPIN2	1.03314	4.97026e-35	6.28589e-31
ERICH1	1.03396	2.75768e-10	2.63634e-06
MMP1	1.03474	4.96683e-10	4.70607e-06
KCNN4	1.0348	1.47108e-19	1.74147e-15
RUFY2	1.03521	4.83842e-27	5.9619e-23
HTR3A	1.03587	8.71979e-17	1.00016e-12
CAMP	1.03615	3.9717e-08	0.000338666
CTAGE15 /// CTAGE4 /// CTAGE8 /// CTAGE9	1.03664	1.51537e-32	1.90467e-28
FBXW7	1.03672	1.66347e-19	1.96855e-15
SRD5A2	1.03717	3.1695e-07	0.00254415
LRP10	1.03733	4.37795e-72	5.7951e-68
FAXDC2	1.03737	1.57178e-19	1.86051e-15
CEACAM21	1.04126	4.13508e-15	4.59449e-11
GRHL2	1.04236	1.48564e-34	1.87665e-30
EPS8L1	1.04253	1.49174e-23	1.80844e-19
TLE2	1.04313	1.7636e-46	2.27927e-42
PNOC	1.04443	3.0144e-16	3.42647e-12
TENC1	1.04454	5.85949e-20	6.9599e-16
TMEM87A	1.04483	1.53243e-57	2.00763e-53
FBXO40	1.04522	7.16031e-10	6.73856e-06
ZFPM2	1.0454	8.35233e-27	1.028e-22
GGT1 /// GGT2 /// GGTLC1 /// GGTLC2	1.0459	5.15311e-39	6.56918e-35
TBX19	1.0461	4.79593e-10	4.54558e-06
LDB2	1.04622	1.11473e-25	1.36588e-21
AP1M2	1.04631	2.28304e-45	2.94604e-41
FGF18	1.04646	1.65655e-08	0.000144435
CEBPB	1.04688	8.98351e-50	1.16669e-45
SLC27A3	1.04699	9.09394e-38	1.15684e-33
IRF1	1.04752	1.01907e-43	1.31042e-39
PSAP	1.04757	3.85442e-31	4.82727e-27
NMRK1	1.04833	2.69706e-26	3.31279e-22
TES	1.04936	9.3476e-46	1.20659e-41
CYP1B1	1.05	5.06249e-30	6.31647e-26
ASPA	1.05158	6.5131e-10	6.14315e-06
CNR1	1.05214	3.54577e-20	4.21769e-16
PER2	1.05239	1.40634e-40	1.79772e-36
SLC6A16	1.05241	1.92375e-11	1.92452e-07
DNAJA1P4 /// DNAJA1P4	1.05387	3.22437e-09	2.93159e-05
HYDIN /// HYDIN2 /// LOC101930373	1.0542	2.75335e-08	0.000237146
SECISBP2L	1.05455	2.41857e-26	2.97194e-22
CYP2C9	1.05502	1.46501e-15	1.64374e-11
TBC1D30	1.0556	1.35807e-23	1.64707e-19
CDH1	1.0556	1.65357e-57	2.16617e-53
LILRA6	1.05597	6.73145e-23	8.13159e-19
DNASE2B	1.05619	1.03179e-07	0.000855559
CXCR3	1.05622	4.41516e-16	5.00325e-12
FAM153A /// FAM153B /// FAM153C /// LOC100507387 /// LOC101928349 /// LOC101930363	1.05631	1.42505e-11	1.4326e-07
HPN	1.0574	1.94987e-30	2.43577e-26
DGCR9	1.05805	4.01269e-11	3.97337e-07
REN	1.05829	2.31677e-07	0.00187566
ASAH1	1.05853	1.18895e-35	1.50616e-31
SGPL1	1.05893	2.4836e-72	3.28829e-68
PMP22	1.05965	2.23698e-53	2.91747e-49
GCA	1.05981	1.01782e-26	1.25222e-22
CLEC2D	1.06076	3.07387e-13	3.26199e-09
FASLG	1.06284	4.64043e-19	5.46689e-15
SLC12A7	1.06344	9.71484e-31	1.21494e-26
NRP1	1.06351	8.92108e-14	9.60533e-10
LAIR1	1.06396	2.14127e-38	2.72626e-34
MCTP2	1.06598	5.98288e-25	7.30749e-21
STK16	1.06605	1.90206e-13	2.02855e-09
FOXO1	1.06607	8.60986e-61	1.13116e-56
TCL1A	1.06673	1.8898e-12	1.9567e-08
ANKRD10	1.06833	2.40328e-62	3.16031e-58
TNFRSF10C	1.06882	3.01543e-15	3.361e-11
CLIC2	1.06924	3.06704e-19	3.61942e-15
FLVCR2	1.06972	1.24706e-22	1.50483e-18
PCDHA1 /// PCDHA10 /// PCDHA11 /// PCDHA12 /// PCDHA13 /// PCDHA2 /// PCDHA3 /// PCDHA4 /// PCDHA5 /// PCDHA6 /// PCDHA7 /// PCDHA8 /// PCDHA9 /// PCDHAC1 /// PCDHAC2	1.07114	5.58832e-29	6.94964e-25
MUC3B	1.07117	7.6137e-11	7.44619e-07
GRN	1.07144	3.75229e-32	4.71212e-28
DTX2 /// LOC102725292	1.07269	6.99105e-15	7.71812e-11
ABI3BP	1.07478	1.59152e-08	0.000138908
PRG4	1.07511	3.79632e-09	3.43856e-05
P2RX4	1.07548	1.25737e-21	1.50947e-17
CD55	1.07582	7.66871e-42	9.82438e-38
LTK	1.0772	2.72879e-13	2.89879e-09
TXNIP	1.07816	1.02904e-27	1.27344e-23
LINC00312	1.07866	9.10285e-27	1.12011e-22
GOLIM4	1.07908	1.44171e-13	1.54349e-09
ABCA1	1.07985	6.78529e-26	8.32148e-22
RGL1	1.07987	2.6058e-43	3.34923e-39
C4orf19	1.08085	4.64195e-33	5.84468e-29
CTF1	1.0814	6.65409e-09	5.94261e-05
GLUL	1.08167	1.39112e-27	1.71998e-23
TAPT1	1.08383	1.71619e-09	1.58421e-05
SLC6A3	1.08388	7.9494e-08	0.000664808
DDR1 /// MIR4640	1.08404	4.59161e-55	5.99848e-51
NLRP3	1.08438	7.76093e-11	7.5863e-07
KIR3DL3	1.08441	2.40431e-10	2.30477e-06
TIMP1	1.08484	7.66496e-50	9.95679e-46
ASAP1-IT1	1.0851	1.92771e-14	2.10525e-10
PRDM1	1.08604	7.52712e-15	8.30241e-11
CNKSR1	1.08622	4.12571e-16	4.67855e-12
2023-03-02	1.08691	8.45872e-26	1.03729e-21
RGS17	1.0877	6.99032e-15	7.71802e-11
DNAJC3	1.08856	8.97549e-10	8.40464e-06
ESRRG	1.08873	4.53688e-17	5.22558e-13
TCR-alpha /// TRAV13-1 /// TRAV13-1	1.08954	2.53136e-08	0.000218482
ETV6	1.09004	3.59257e-15	3.99709e-11
KLK13	1.09049	2.98111e-10	2.84755e-06
CIT /// MIR1178	1.09082	1.3077e-18	1.53223e-14
NBL1	1.09086	1.83053e-19	2.16533e-15
SECTM1	1.09214	9.16057e-18	1.06574e-13
NRGN	1.0923	1.16174e-12	1.21077e-08
HAL	1.09284	1.08281e-16	1.24057e-12
HLA-A	1.09291	4.93429e-50	6.41261e-46
GREB1L	1.09483	1.17757e-06	0.009039
TRPM2	1.09507	2.19091e-15	2.44878e-11
ATP10B	1.09626	5.64699e-25	6.8978e-21
ACTL7B	1.09775	5.13905e-07	0.00405985
PDE9A	1.09842	2.07152e-10	1.9899e-06
CCNJL	1.09919	2.48504e-21	2.97882e-17
NR4A3	1.0998	1.40639e-16	1.60821e-12
ITGA2	1.1	4.15974e-24	5.05783e-20
SLC4A4	1.10188	6.41144e-16	7.23916e-12
SYBU	1.10234	1.86771e-17	2.16225e-13
MGAT1	1.10265	7.38973e-29	9.18765e-25
SLC1A1	1.10345	2.31444e-18	2.70651e-14
IFNA1	1.1036	5.58466e-07	0.00440239
RAB40B	1.10452	1.18131e-24	1.44132e-20
F2RL1	1.10509	1.35971e-29	1.69461e-25
CMKLR1	1.10634	2.01511e-16	2.29622e-12
DUSP8 /// LOC101927562	1.10695	1.19339e-56	1.56239e-52
CD6	1.10713	1.44568e-24	1.76286e-20
NCF4	1.10719	8.71271e-25	1.06339e-20
DENND3	1.10789	2.97455e-50	3.86632e-46
CRB1	1.10995	1.31281e-08	0.000115081
TAF15	1.11057	2.95437e-09	2.69261e-05
NLRP1	1.111	8.74102e-18	1.01719e-13
GRM5	1.11117	1.49514e-08	0.000130675
DES	1.11133	1.16973e-09	1.08925e-05
OR12D3	1.11266	2.29083e-09	2.09955e-05
APOBEC3G	1.11275	7.83161e-24	9.50835e-20
HMGB3	1.11297	2.33963e-25	2.86277e-21
SELP	1.11476	8.51228e-24	1.03314e-19
SLC38A10	1.11494	1.63721e-44	2.10873e-40
TEK	1.11565	1.0984e-19	1.30149e-15
CEMIP	1.11632	2.68089e-20	3.19267e-16
TNFRSF25	1.11649	2.7161e-20	3.23434e-16
DOK3	1.11663	7.54644e-10	7.09215e-06
MECOM	1.11769	2.72439e-12	2.80803e-08
JUN	1.1183	9.90823e-33	1.24636e-28
SPRY1	1.11905	1.31116e-53	1.71093e-49
KLF6	1.11935	2.48327e-23	3.00774e-19
HCLS1	1.11978	5.79672e-42	7.42908e-38
VCAN	1.1201	1.22003e-18	1.4306e-14
ARHGEF16	1.12038	3.58328e-23	4.33541e-19
SEMA6C	1.12063	1.23821e-10	1.19921e-06
CYP7B1	1.1227	2.28016e-10	2.18781e-06
COL16A1	1.12277	6.0888e-25	7.43625e-21
NEB	1.12338	8.40909e-07	0.00652545
CD68 /// LOC101928634 /// SNORA67	1.12354	6.53636e-14	7.05993e-10
LOC100506124 /// TTC21B	1.1238	2.18617e-09	2.00625e-05
LINC00342	1.12434	2.34469e-11	2.33906e-07
GUCY2D	1.12656	5.52662e-13	5.81843e-09
LAIR2	1.12749	8.78857e-12	8.90282e-08
DZANK1	1.12868	1.42859e-12	1.4843e-08
OCM2	1.12869	6.9478e-10	6.54691e-06
IFIT2	1.12887	5.10642e-10	4.83578e-06
ICA1	1.13005	4.75634e-26	5.83698e-22
SYN1	1.13156	6.14391e-07	0.00482666
RNF186	1.13196	7.69923e-12	7.8201e-08
RNF39	1.13413	1.12147e-22	1.35362e-18
SOD3	1.13556	3.56754e-38	4.54183e-34
SHANK2	1.13591	2.4273e-27	2.99796e-23
CAMTA1	1.13603	9.45156e-14	1.01699e-09
CERS4	1.13667	2.62904e-09	2.40215e-05
CBX7	1.13678	2.54038e-26	3.1206e-22
SPTLC3	1.1372	1.4532e-07	0.00119264
TGFB3	1.1384	4.60242e-41	5.88972e-37
LOC101928620 /// POU2AF1	1.1391	8.73156e-24	1.05966e-19
LTBR	1.14115	2.28895e-44	2.9468e-40
LOC100130331	1.14226	1.48124e-09	1.37118e-05
CRLF1	1.14283	1.39635e-07	0.00114738
CAPN2	1.1432	3.95171e-107	5.3111e-103
NEDD9	1.14357	2.06594e-40	2.63986e-36
TGM2	1.14368	2.4742e-28	3.07049e-24
PENK	1.14371	7.7441e-09	6.88992e-05
SLC7A10	1.14473	2.8793e-08	0.000247706
FAS	1.14486	5.10187e-56	6.67376e-52
FBXL5	1.14534	4.02386e-38	5.12238e-34
PACS1	1.14692	5.69046e-09	5.10662e-05
PLEKHA6	1.14755	1.52621e-10	1.47401e-06
TRA@ /// YME1L1	1.14787	1.82306e-07	0.00148561
ARSE	1.14869	5.8598e-15	6.48446e-11
LCP2	1.14883	2.90392e-34	3.66562e-30
CD40LG	1.14928	4.29749e-09	3.87676e-05
FYCO1	1.15056	3.2296e-49	4.18847e-45
SVEP1	1.15095	1.06078e-08	9.35081e-05
LGALS3BP	1.15586	5.17999e-39	6.60293e-35
ABLIM1	1.15638	2.26689e-40	2.89618e-36
ANGPTL4	1.1566	4.63142e-16	5.24462e-12
CAV2	1.15785	5.73684e-41	7.34029e-37
PSMB8	1.1589	1.08626e-32	1.3663e-28
SPSB1	1.15904	1.12159e-25	1.37418e-21
TMEM159	1.15934	8.11524e-27	9.98905e-23
RNF19B	1.15957	1.5286e-42	1.96196e-38
S100A11	1.16001	2.48277e-27	3.06598e-23
KCTD14 /// NDUFC2-KCTD14	1.16005	9.17926e-35	1.15989e-30
ZBTB18	1.16197	2.54423e-37	3.23398e-33
GRM1	1.16226	1.07719e-09	1.00469e-05
CABYR	1.16248	2.06435e-25	2.52676e-21
HES2	1.16311	4.1791e-10	3.96749e-06
TP53I3	1.16313	3.58769e-57	4.69808e-53
SORL1	1.16427	1.79795e-40	2.29779e-36
LIMK2	1.16479	3.33688e-34	4.21181e-30
CPD	1.16517	1.58028e-22	1.90613e-18
WISP3	1.16549	3.98015e-09	3.60005e-05
CORIN	1.1664	9.41181e-08	0.000783251
WISP1	1.16654	5.16758e-17	5.94891e-13
APOBR	1.16663	1.21623e-08	0.000106846
SLC22A18AS	1.16676	8.44017e-12	8.55411e-08
FAAH	1.16712	3.47923e-27	4.29233e-23
DCSTAMP	1.16729	9.11494e-09	8.07128e-05
AKAP4	1.16847	7.95632e-09	7.07396e-05
STAT6	1.17023	1.42752e-66	1.88304e-62
ZDHHC11 /// ZDHHC11B	1.17183	2.75832e-15	3.07745e-11
ADAMTS5	1.17276	1.1161e-14	1.22481e-10
PLA2G16	1.1737	2.97813e-31	3.731e-27
ALDH3B1	1.17511	3.38445e-34	4.27152e-30
ZC2HC1C	1.17581	3.42937e-11	3.40091e-07
RHBDL1	1.17592	4.22805e-11	4.18069e-07
KIAA0040	1.17742	3.30085e-27	4.07359e-23
TMEM9B	1.17747	1.62945e-42	2.09075e-38
MAPK10	1.17791	2.92102e-22	3.51896e-18
RNASE6	1.1788	8.58551e-10	8.04634e-06
CWH43	1.1791	4.96276e-07	0.00392475
WASL	1.18015	1.64485e-09	1.51951e-05
YPEL5	1.18108	5.84401e-53	7.61883e-49
ACVRL1	1.18211	6.99619e-11	6.85556e-07
GRIP2	1.18267	8.6867e-10	8.13944e-06
TLR4	1.18281	4.68261e-20	5.56622e-16
MAP4K1	1.18385	2.54958e-08	0.000220029
DNAAF1	1.18476	4.92728e-14	5.33625e-10
TRIM38	1.18483	1.09478e-44	1.41085e-40
IGKC	1.18493	4.3409e-17	5.00158e-13
RUNDC3B	1.18566	5.54449e-09	4.97784e-05
PTAFR	1.18575	1.13951e-28	1.41561e-24
PLCG2	1.1863	7.53455e-27	9.27729e-23
CTLA4	1.18632	1.87185e-08	0.000162683
OR2A20P /// OR2A9P	1.18802	6.64276e-19	7.81454e-15
INPP5J	1.18817	2.69246e-08	0.000232117
CLEC1A	1.18897	5.38032e-12	5.49654e-08
T	1.19043	4.97843e-13	5.25324e-09
EPHB3	1.19082	1.27128e-24	1.55046e-20
PRRG4	1.19096	4.60451e-16	5.2146e-12
DPYSL3	1.19105	7.29437e-50	9.47684e-46
SPAG6	1.1914	1.96948e-09	1.81212e-05
FGF7	1.19191	7.55173e-13	7.92101e-09
ZNF613	1.19223	3.89588e-08	0.000332319
MIR6883 /// PER1	1.19253	9.99571e-56	1.30634e-51
HSD17B14	1.19442	2.26751e-18	2.6523e-14
PTGER4	1.19489	2.89763e-43	3.72345e-39
SOX17	1.1954	2.04807e-15	2.29138e-11
ENC1	1.19574	4.43949e-53	5.78865e-49
SYNGR2	1.19579	6.37794e-56	8.33916e-52
MAN2B1	1.19579	5.14969e-38	6.554e-34
CD160	1.19731	2.08586e-08	0.000180927
DES /// SUPT20H	1.19818	1.56866e-12	1.62843e-08
DDX58	1.19893	2.52456e-37	3.20922e-33
TRIB1	1.19899	3.83857e-59	5.03505e-55
PLEKHF1	1.19902	2.90504e-13	3.0837e-09
AGTR2	1.19908	4.57082e-12	4.68006e-08
TCN2	1.19929	1.22834e-40	1.57043e-36
COL8A1	1.20026	8.73845e-19	1.02633e-14
EFCAB1	1.20033	3.06861e-08	0.000263471
SLC9A3R2	1.20057	2.5805e-10	2.47135e-06
GADD45B	1.20125	1.40434e-46	1.81511e-42
WNT7B	1.2021	4.04063e-10	3.83779e-06
ZNF532	1.20436	2.66886e-29	3.32273e-25
MEGF9	1.20648	6.45659e-42	8.27347e-38
RHOB	1.20664	8.14116e-28	1.00796e-23
ATF3	1.20723	8.28995e-35	1.0476e-30
CBLB	1.20742	1.1286e-39	1.43999e-35
DOCK4	1.20766	1.24791e-26	1.53506e-22
UGT8	1.21091	9.0814e-09	8.04248e-05
AJ011981 /// DPY19L1	1.21255	4.17369e-17	4.81017e-13
IL1RL2	1.21396	3.74632e-10	3.56163e-06
MIR22 /// MIR22HG	1.2143	3.11931e-45	4.02453e-41
CCDC69	1.21518	2.461e-26	3.02383e-22
FURIN	1.21663	5.21835e-30	6.51042e-26
LINC00588	1.21708	5.85569e-08	0.000494279
BIK	1.21733	2.32789e-18	2.72153e-14
FES	1.21752	1.60733e-10	1.55091e-06
IL18RAP	1.21852	1.77585e-11	1.7794e-07
SLC28A2	1.21971	3.88736e-16	4.41177e-12
SP110	1.21999	3.14967e-102	4.22748e-98
SRY	1.22131	1.60767e-09	1.48613e-05
FAM13A	1.22215	1.08496e-40	1.38723e-36
FUT1	1.22414	5.0699e-14	5.48868e-10
GLS	1.22455	3.82396e-37	4.85911e-33
CXCR5	1.22545	7.95726e-15	8.76731e-11
PARP12	1.22617	3.1955e-82	4.25704e-78
SKAP1	1.22642	1.15977e-28	1.44067e-24
VTCN1	1.22736	4.32084e-12	4.42757e-08
LIF	1.22847	2.04772e-26	2.51665e-22
BCAM	1.22849	5.22476e-27	6.4369e-23
TRADD	1.22957	4.24508e-38	5.40356e-34
MYO1D	1.22967	3.30851e-19	3.90305e-15
ATP6V0A4	1.23046	1.41976e-13	1.52028e-09
LY6E	1.23106	2.64779e-30	3.30709e-26
CD84	1.23317	5.13086e-31	6.4223e-27
PDGFRL	1.2334	3.23714e-33	4.0775e-29
TRDN	1.23484	9.24207e-08	0.000769402
ITGA3	1.23659	2.19683e-47	2.84248e-43
FGF14	1.23735	3.60966e-07	0.00288159
THBS4	1.23755	1.87797e-16	2.14145e-12
DOCK10	1.23827	4.51947e-36	5.73114e-32
CD53	1.23871	1.43831e-49	1.86722e-45
DHRS3	1.2395	3.58624e-62	4.71519e-58
CARD14	1.24044	1.19583e-17	1.38824e-13
GCK	1.24052	8.88154e-13	9.29365e-09
ERVMER34-1	1.24185	3.47001e-11	3.44052e-07
CELF2	1.24193	1.1082e-32	1.39378e-28
MINOS1-NBL1 /// NBL1	1.24231	2.80293e-51	3.64801e-47
BCL2A1	1.24294	2.84249e-25	3.47608e-21
LHFP	1.2442	3.74521e-37	4.75941e-33
RAMP2	1.2451	3.68189e-08	0.00031447
NOTCH4	1.24566	1.10205e-12	1.14988e-08
CHST1	1.24606	1.22581e-11	1.23562e-07
AGTR1	1.24622	2.67772e-17	3.09464e-13
CYBB	1.24652	3.58146e-30	4.47038e-26
RELB	1.24731	3.26921e-21	3.91553e-17
LMCD1	1.24811	1.45225e-51	1.89054e-47
CLDN3	1.24826	1.41982e-32	1.78472e-28
ALCAM	1.24833	1.71621e-49	2.2273e-45
BMP3	1.24842	1.32478e-10	1.28146e-06
ALDH1A1	1.25047	3.46509e-16	3.93427e-12
CBR1	1.25274	5.39552e-09	4.84625e-05
CSF2RB	1.25294	5.08959e-50	6.61392e-46
EPS8	1.25356	4.38163e-47	5.66764e-43
GRAMD1C	1.25504	3.28303e-15	3.65599e-11
VGLL1	1.25535	7.30699e-08	0.000612399
PAX7	1.25553	1.59648e-09	1.4761e-05
ANO3	1.25689	3.27464e-07	0.00262397
OLFML3	1.25763	3.25991e-28	4.04197e-24
RASSF4	1.25798	4.39117e-19	5.17412e-15
NIPAL2	1.26127	9.48758e-14	1.02077e-09
CCDC19	1.26162	2.85466e-09	2.6043e-05
MAP3K6	1.26274	3.03227e-24	3.68936e-20
CTSD	1.26302	3.49187e-32	4.38613e-28
SNX29P2	1.26323	4.55195e-09	4.10222e-05
PDCD1LG2	1.2646	2.77602e-17	3.20769e-13
PID1	1.26714	1.21893e-28	1.51403e-24
CACNA1D	1.26719	4.65664e-29	5.79286e-25
NOL4	1.2674	1.03047e-09	9.61843e-06
APOBEC3F	1.26746	1.19516e-07	0.00098601
NFAT5	1.26791	3.64142e-18	4.24917e-14
TGFBR2	1.26795	5.88021e-89	7.86008e-85
TRIL	1.26844	9.06511e-38	1.15326e-33
IFT57	1.26878	1.73075e-31	2.16932e-27
MROH7	1.26888	1.22908e-13	1.31843e-09
F11R	1.27033	5.51355e-51	7.17368e-47
IFITM2	1.27045	1.16246e-43	1.49457e-39
TRIM68	1.27055	1.3397e-40	1.71267e-36
TBC1D8B	1.27192	1.21921e-16	1.39611e-12
LMAN1L	1.27209	3.04957e-15	3.39814e-11
XCL1	1.27431	2.95253e-15	3.29177e-11
CFD	1.27435	9.19792e-26	1.12766e-21
COL4A3	1.27522	2.27634e-28	2.82516e-24
IL1B	1.27613	3.23127e-43	4.15153e-39
BCMO1	1.27641	3.65615e-13	3.86931e-09
CD19	1.27642	5.58948e-36	7.08522e-32
FNDC4	1.27655	5.43287e-13	5.72136e-09
CIITA	1.27858	2.56396e-13	2.72677e-09
DENND1B	1.27858	5.11141e-40	6.52676e-36
ITIH5	1.27998	4.20658e-28	5.2128e-24
CASP4	1.28042	4.09051e-53	5.33402e-49
TSPAN15	1.28295	1.37053e-16	1.56761e-12
POM121L9P	1.2834	2.43125e-12	2.5088e-08
C2	1.28513	4.64124e-34	5.85678e-30
ANXA3	1.28574	1.87771e-39	2.39539e-35
SUGCT	1.28594	4.22677e-08	0.000360121
TRIM2	1.28725	5.3899e-25	6.58484e-21
FRY	1.28825	3.09778e-21	3.71113e-17
SLFN12	1.28872	6.03848e-14	6.52941e-10
GAREM	1.28931	6.5261e-36	8.27052e-32
GNA14	1.29072	1.51803e-25	1.85883e-21
HHIPL2	1.29139	2.14989e-22	2.59191e-18
PRKG1	1.29188	2.78922e-17	3.22239e-13
PLAUR	1.29312	5.55558e-35	7.02392e-31
PYGM	1.29514	6.48461e-11	6.36205e-07
JUP	1.29538	2.63148e-36	3.33829e-32
PRKCH	1.29696	2.58738e-62	3.40214e-58
CCL17	1.29735	1.33597e-09	1.23952e-05
BSPRY	1.29849	1.46777e-31	1.84029e-27
TNFSF15	1.29907	9.46267e-16	1.06569e-11
EPB41L4A-AS2	1.30004	7.37265e-10	6.9325e-06
KLF7	1.30058	7.68688e-41	9.83152e-37
IL3RA	1.30066	6.29886e-16	7.1133e-12
C1orf106	1.30127	1.04405e-49	1.3557e-45
PRSS22	1.30167	6.95461e-27	8.5646e-23
HGSNAT	1.30271	8.47153e-55	1.10647e-50
SCT	1.30297	7.37973e-13	7.74207e-09
NXN	1.30574	8.77391e-42	1.12385e-37
INADL	1.30696	1.78938e-13	1.91016e-09
TPSD1	1.30803	8.75953e-15	9.64249e-11
GFAP	1.31245	6.09407e-08	0.00051373
PARP8	1.31289	2.51679e-31	3.15353e-27
FAM129A	1.31291	7.50152e-56	9.80598e-52
PTPN6	1.31322	2.66414e-56	3.48603e-52
CHRDL1	1.31363	2.19093e-35	2.77284e-31
LMO7	1.31438	7.45274e-28	9.22872e-24
LUM	1.31465	4.19144e-51	5.45433e-47
MS4A2	1.31532	7.12533e-19	8.37796e-15
LPPR4	1.31805	1.79808e-12	1.86317e-08
EGF	1.31806	5.91661e-19	6.96504e-15
LAMC3	1.3181	1.00388e-07	0.000833222
FNDC3B /// LOC101928615	1.31871	1.19819e-37	1.52398e-33
CD8A	1.31911	6.24702e-24	7.58763e-20
NCALD	1.31936	2.5422e-49	3.29799e-45
POU3F2	1.32157	9.25678e-07	0.00716382
FAM65B	1.32212	1.8872e-40	2.41165e-36
PDGFD	1.32278	3.07052e-44	3.95177e-40
CRYAB	1.32381	8.45965e-24	1.02683e-19
PLEKHB1	1.32394	4.9916e-33	6.28392e-29
SPP2	1.32536	4.20626e-08	0.000358458
LINC01140	1.32538	3.10377e-17	3.58299e-13
SHC3	1.32659	1.84838e-15	2.07019e-11
2023-09-04	1.32716	6.56997e-20	7.80184e-16
COL6A3	1.32839	3.67686e-73	4.87111e-69
POU2F3	1.32865	5.43918e-10	5.1471e-06
UPB1	1.32921	2.89862e-11	2.88181e-07
EREG	1.32944	2.00078e-09	1.83971e-05
SPOCK2	1.33086	2.20946e-40	2.82303e-36
PTGER1	1.33169	1.59697e-24	1.94623e-20
LY86	1.3321	3.41917e-44	4.40013e-40
CNN1	1.33213	3.85515e-35	4.87715e-31
PPP1R12B	1.33341	3.00251e-48	3.88915e-44
ACAP1	1.33618	1.23618e-10	1.19749e-06
TRA2A	1.33763	2.70521e-22	3.25924e-18
C4A /// C4B /// C4B_2	1.33774	4.16131e-33	5.24075e-29
DRD1	1.34031	1.00764e-09	9.41134e-06
IL15RA	1.34093	5.28725e-54	6.9025e-50
ARSA	1.34271	1.55039e-29	1.93178e-25
FUT6	1.34335	1.2924e-09	1.20051e-05
PTPN13	1.34713	1.38424e-21	1.66165e-17
KLRF1	1.34731	9.14269e-12	9.25332e-08
MIR631 /// NEIL1	1.34797	1.40583e-16	1.60771e-12
PTPN20B	1.34842	9.71601e-08	0.0008074
PADI2	1.34942	2.30378e-18	2.69427e-14
PRR5L	1.3516	2.49193e-14	2.7172e-10
GAL3ST1	1.352	3.27649e-10	3.12414e-06
ZBBX	1.35256	6.18778e-10	5.84126e-06
IGLL5	1.35284	2.45325e-19	2.89876e-15
PRSS16	1.35394	3.98017e-39	5.07472e-35
SRPX2	1.35397	3.52734e-30	4.40353e-26
EYA2	1.3546	1.88121e-09	1.73372e-05
IL32	1.35485	7.51259e-40	9.58982e-36
ZNF862	1.35695	1.91325e-24	2.33072e-20
KCNJ6	1.3577	2.42839e-11	2.42159e-07
GATA6	1.35862	1.62096e-22	1.95488e-18
RAP1GAP	1.35917	2.34346e-42	3.0062e-38
CRY2	1.3606	1.8261e-09	1.68348e-05
PTPRB	1.36372	5.14497e-35	6.50582e-31
ADAMTSL3	1.36382	2.60304e-19	3.07498e-15
NOX4	1.36462	1.91339e-23	2.31865e-19
MBIP	1.36497	1.4001e-32	1.7602e-28
SLC37A1	1.36705	1.36554e-12	1.41975e-08
DACH1	1.36875	4.72603e-11	4.66223e-07
CD86	1.37015	2.8352e-20	3.37503e-16
MAGI2	1.37032	1.57581e-42	2.02224e-38
RAPGEF5	1.37042	8.72515e-31	1.09134e-26
S100A6	1.37067	1.52392e-47	1.9721e-43
SPIB	1.37115	1.45805e-13	1.56084e-09
TNXA /// TNXB	1.37257	5.8628e-17	6.74516e-13
DAPK1	1.3729	3.14909e-81	4.19301e-77
PGAP3	1.37388	4.94193e-48	6.3998e-44
TMEM140	1.37389	8.14994e-44	1.04816e-39
IGHV5-78	1.37555	2.25402e-07	0.00182666
SEPW1	1.37576	8.74882e-60	1.14837e-55
FGF23	1.37653	1.55512e-20	1.85464e-16
SAT1	1.37704	1.49466e-41	1.91377e-37
MIR6513 /// TMBIM1	1.37851	9.92948e-54	1.2958e-49
ESRP1	1.38135	6.96228e-31	8.7126e-27
ARHGEF5	1.38183	1.18927e-25	1.45698e-21
INSR	1.38232	1.37099e-38	1.74596e-34
CYLD	1.38266	1.81574e-24	2.21248e-20
MAP3K5	1.38357	9.98574e-82	1.3299e-77
PLAU	1.38391	3.8358e-27	4.73031e-23
LSR	1.38591	7.12336e-39	9.07658e-35
IPCEF1	1.38616	2.67768e-23	3.24214e-19
IDUA	1.38651	2.49608e-27	3.08216e-23
CFTR	1.38825	9.1302e-21	1.09024e-16
KLHL2	1.38895	2.46877e-41	3.16028e-37
RPS11	1.39002	2.47382e-07	0.00200008
ADAP2	1.39385	8.78779e-38	1.11816e-33
SMCO4	1.39389	1.66496e-81	2.21723e-77
SIX1	1.39505	6.48922e-15	7.16929e-11
RAB11FIP1	1.39528	3.74426e-63	4.92669e-59
AZGP1 /// AZGP1P1	1.39535	4.91735e-09	4.42807e-05
PPAP2C	1.39678	5.79012e-41	7.40788e-37
IFNGR1	1.39754	3.7214e-87	4.97067e-83
GPRC5C	1.39856	5.58881e-62	7.34761e-58
MVP	1.39922	3.39347e-48	4.39522e-44
GPRC5A	1.40038	1.48463e-60	1.95006e-56
AVIL	1.40128	3.35561e-25	4.10257e-21
C9orf3	1.40134	6.88917e-58	9.02757e-54
RAI2	1.40136	3.15732e-52	4.11367e-48
ETS2	1.40217	4.71552e-66	6.21788e-62
GJB5	1.4045	5.98614e-19	7.04568e-15
EGOT	1.40481	6.29953e-11	6.18299e-07
TSHZ2	1.40608	9.55262e-09	8.45025e-05
BTG2	1.40612	6.67675e-52	8.69646e-48
BC069804 /// SMAD1	1.4064	9.37586e-28	1.16054e-23
CTSC	1.40642	5.93599e-69	7.8462e-65
MEF2C	1.40732	3.12017e-30	3.89616e-26
ANKRD36B	1.40854	2.36755e-25	2.8967e-21
RP1-181J22.1	1.40928	1.12831e-08	9.93591e-05
ADORA3	1.41032	8.06044e-18	9.38477e-14
GALNT14	1.41103	6.9552e-22	8.36154e-18
ISG20	1.4119	5.43704e-43	6.98278e-39
PTK6	1.4122	5.11858e-21	6.12233e-17
TFCP2L1	1.41243	6.90797e-35	8.73306e-31
IVL	1.41365	5.57054e-11	5.47751e-07
BATF	1.41413	1.45451e-21	1.74542e-17
BAZ2B	1.41427	1.38454e-33	1.74563e-29
LFNG	1.41508	5.2119e-12	5.3276e-08
DNM3	1.41758	1.93678e-30	2.41962e-26
DPYD	1.41772	1.93613e-24	2.35821e-20
STX11	1.41791	1.67346e-16	1.91009e-12
KANSL1L	1.41882	5.03635e-19	5.93181e-15
EPX	1.41891	3.4243e-10	3.26199e-06
SPRR1A	1.42001	6.50864e-17	7.48233e-13
SFN	1.42045	4.27697e-33	5.38556e-29
CCL23	1.42199	8.90757e-13	9.31999e-09
TLR1	1.42292	2.22503e-26	2.73434e-22
DDAH1	1.42405	6.30892e-44	8.11453e-40
PRSS50	1.42446	2.18228e-10	2.09477e-06
STAT4	1.42559	6.03761e-53	7.87063e-49
FAT4	1.42889	2.54349e-49	3.29942e-45
HOXD1	1.42981	4.7556e-19	5.60209e-15
IRX5	1.4349	1.79974e-32	2.26155e-28
KCNK3	1.43706	8.75166e-30	1.09133e-25
SPTB	1.43708	1.36539e-22	1.64707e-18
MANSC1	1.43886	1.73321e-36	2.20013e-32
PROM1	1.43955	6.07333e-15	6.71649e-11
NUAK1	1.44126	1.31158e-44	1.68997e-40
BTC	1.4426	4.42639e-17	5.0992e-13
C7orf63	1.44262	2.82982e-11	2.81539e-07
GSTA1	1.44314	3.78056e-22	4.55292e-18
CLEC10A	1.44319	2.41627e-16	2.74996e-12
FPR2	1.4441	6.90966e-20	8.20246e-16
IL6	1.4448	3.5392e-27	4.36595e-23
FGD6	1.44635	3.31583e-27	4.09174e-23
RUNX1T1	1.44873	4.22053e-26	5.18071e-22
TNFRSF4	1.44954	1.6229e-15	1.82008e-11
ZNF215	1.45011	5.72985e-22	6.89358e-18
IFIT5	1.45069	2.70703e-50	3.51886e-46
DLEC1	1.45074	1.25247e-16	1.43358e-12
BCL3 /// MIR8085	1.4513	5.35709e-47	6.92833e-43
GALNT6	1.45463	8.09893e-30	1.01002e-25
LOC100862671 /// SRCAP	1.45479	7.48731e-45	9.65264e-41
LIPA	1.45496	2.32011e-77	3.0825e-73
DIRAS3	1.45525	4.91956e-09	4.42957e-05
EPYC	1.45708	6.41871e-09	5.74282e-05
UNC13B	1.45748	5.41937e-61	7.12105e-57
TJP3	1.45825	6.33192e-33	7.96872e-29
EPHA4	1.4594	3.01061e-15	3.35592e-11
DYSF	1.45989	2.04446e-26	2.51284e-22
TCIRG1	1.46016	9.60465e-27	1.18176e-22
PLS1	1.46176	7.34429e-66	9.68198e-62
TRIM31	1.46322	2.97874e-14	3.24384e-10
EPAS1	1.46442	2.68129e-73	3.55244e-69
EPCAM	1.46605	1.78603e-51	2.32487e-47
GALNT10	1.46614	4.02887e-61	5.29474e-57
ZBP1	1.46745	8.12117e-16	9.155e-12
NME5	1.4675	7.68753e-31	9.61787e-27
KCNA3	1.4682	8.17001e-07	0.00634892
NRXN3	1.46943	5.37443e-14	5.81567e-10
B3GNT3	1.47134	4.361e-28	5.40328e-24
IL15	1.47253	4.10758e-57	5.37806e-53
KMO	1.47262	1.70679e-31	2.13946e-27
LY9	1.47397	8.80962e-16	9.9258e-12
IFIT3	1.47442	4.57943e-43	5.88319e-39
COL4A2	1.47678	2.5179e-72	3.33345e-68
GGTLC1	1.47736	4.28705e-32	5.38197e-28
DSE	1.47744	4.02413e-42	5.16014e-38
KCNK1	1.47888	4.67099e-59	6.12647e-55
IFI44	1.47924	2.2696e-35	2.87218e-31
IFI6	1.47944	4.83105e-31	6.04751e-27
HCG26	1.48207	1.83906e-12	1.9049e-08
TMEM127	1.4831	1.44664e-16	1.65336e-12
LILRA4	1.4831	8.16151e-12	8.27903e-08
ITGA1	1.48398	2.67021e-14	2.91079e-10
CLEC3B /// EXOSC7	1.48441	1.27823e-16	1.46294e-12
TNFRSF1B	1.48503	2.99299e-47	3.87203e-43
VIPR1	1.48512	3.78456e-21	4.5305e-17
TNFRSF21	1.48695	7.49212e-74	9.92855e-70
TNFAIP3	1.49069	2.21824e-73	2.93939e-69
ISL1	1.49164	2.51581e-09	2.30147e-05
HSPG2	1.49204	4.45688e-47	5.76452e-43
CTGF	1.49245	4.76894e-55	6.22967e-51
FBXW4P1	1.49371	7.35966e-08	0.000616666
EMID1	1.49398	3.24955e-21	3.89263e-17
CD34	1.49638	2.59909e-23	3.14724e-19
COL5A2	1.49643	1.87596e-57	2.45732e-53
PTP4A3	1.49702	1.36794e-30	1.70993e-26
PLBD1	1.5031	3.41625e-46	4.41345e-42
LOC100507577 /// LONP2 /// SIAH1	1.50369	5.86245e-22	7.05253e-18
PLA1A	1.50523	5.06066e-23	6.11681e-19
BTN3A3	1.50595	2.5817e-76	3.42747e-72
MST1R	1.50618	1.50014e-59	1.96848e-55
IGH /// IGHA1 /// IGHG1 /// IGHG2 /// IGHG3 /// IGHM /// LOC102725526	1.50745	9.29018e-11	9.04864e-07
PRKCZ	1.50849	1.14039e-38	1.45275e-34
CTSB	1.5086	6.35512e-102	8.52731e-98
CD40	1.51147	2.32659e-60	3.05575e-56
IL4R	1.51161	3.4804e-76	4.62023e-72
BST1	1.51195	1.20831e-09	1.12409e-05
FCRL2	1.51337	1.86469e-24	2.27194e-20
CDKL2	1.51347	6.89638e-16	7.78326e-12
CST7	1.5155	1.96147e-32	2.46459e-28
SCN7A	1.51581	1.89821e-12	1.96521e-08
PIK3IP1	1.51628	1.28258e-65	1.69057e-61
CRISP2	1.5167	7.09084e-10	6.67744e-06
PCSK5	1.51772	1.88242e-30	2.35189e-26
PDP1	1.51878	2.56109e-39	3.26616e-35
AL928768.3 /// Ig alpha 1-[alpha]2m /// IGH	1.52218	3.68225e-24	4.47798e-20
SOCS3	1.52343	7.88002e-24	9.56635e-20
CREB3L1	1.52354	6.64731e-48	8.6076e-44
B3GALT2	1.5242	2.1945e-08	0.000190263
PFKFB3	1.52462	2.42119e-50	3.14755e-46
TSPAN13	1.52555	2.17336e-80	2.89318e-76
SCN1A	1.52618	9.73332e-11	9.47344e-07
CA6	1.52903	7.15262e-11	7.00527e-07
SERPINB1	1.52913	5.20415e-77	6.91267e-73
CTSZ	1.53036	2.75748e-33	3.47415e-29
ZNF204P	1.53079	1.1524e-30	1.44085e-26
CX3CL1	1.53273	1.92574e-44	2.47996e-40
EDN2	1.53279	9.24789e-13	9.66959e-09
AHR	1.53282	1.31112e-36	1.66485e-32
SPI1	1.5337	2.80328e-18	3.27535e-14
TNNC1	1.53524	2.12813e-12	2.19942e-08
LAX1	1.53715	5.15365e-58	6.75593e-54
C1RL	1.53783	3.54324e-42	4.54385e-38
CDS1	1.53797	2.55688e-36	3.24391e-32
FAM105A	1.53807	1.74377e-27	2.15461e-23
NOTCH3	1.54134	5.2855e-56	6.9129e-52
PDZD2	1.54331	1.16292e-29	1.44993e-25
KIAA0319L	1.54515	1.66162e-11	1.66644e-07
PBLD	1.54793	1.81518e-34	2.29276e-30
SOX14	1.54885	3.33841e-20	3.97171e-16
P2RY6	1.54892	1.04338e-39	1.33136e-35
GPR25	1.55152	1.60135e-12	1.66204e-08
FRK	1.55612	2.93711e-14	3.19881e-10
ERN2	1.55831	1.6141e-17	1.87042e-13
S100P	1.55866	1.32567e-27	1.63959e-23
SLCO4C1	1.55972	1.33728e-26	1.64458e-22
ITGA8	1.56074	5.25306e-36	6.66088e-32
C1orf95	1.56138	4.84513e-21	5.79623e-17
ARAP2 /// LOC101928667	1.56359	2.23996e-36	2.84273e-32
RGS16	1.56557	5.16395e-58	6.7689e-54
FBLN1	1.56571	1.32026e-29	1.6457e-25
MMP19	1.56651	1.10869e-25	1.35859e-21
PSMB9	1.57153	8.45891e-54	1.10406e-49
PLD3	1.57153	5.23175e-37	6.64693e-33
TNNC2	1.57222	3.5642e-07	0.00284566
ZFP36L1	1.57339	1.32086e-38	1.68238e-34
CCDC68	1.57381	6.21657e-27	7.6582e-23
FUT2	1.57389	2.64868e-55	3.46077e-51
EPS8L2	1.57461	1.70571e-53	2.2251e-49
IL18	1.57482	3.78533e-28	4.69229e-24
CYP3A5	1.57569	2.89222e-12	2.97783e-08
FBLN5	1.57648	5.14151e-42	6.59142e-38
S100A14	1.57731	1.04703e-45	1.3514e-41
POF1B	1.57751	2.1599e-14	2.3571e-10
TRIM8	1.57757	4.2644e-24	5.18466e-20
USP53	1.58155	1.3226e-09	1.2275e-05
CASP1	1.58391	9.5174e-63	1.25211e-58
GVINP1	1.58455	3.07981e-24	3.74659e-20
HERC6	1.58559	8.96733e-38	1.14091e-33
LAPTM5	1.58626	1.24733e-71	1.65059e-67
CCL11	1.58653	6.79743e-18	7.919e-14
MYO1F	1.58919	4.90279e-65	6.45992e-61
SRMP1 /// SRMP1	1.59223	7.37877e-17	8.47231e-13
CD244	1.59336	6.58427e-22	7.91692e-18
PELI1	1.59443	7.02639e-61	9.23198e-57
KIAA0754	1.59474	1.34456e-28	1.66995e-24
PHF11	1.59621	6.05764e-43	7.77861e-39
FGFBP1	1.59668	1.56165e-21	1.87367e-17
BBOX1	1.59785	4.8321e-11	4.76397e-07
HPSE	1.59807	6.14695e-32	7.71319e-28
CES1 /// LOC100653057	1.60061	4.44225e-10	4.21476e-06
P2RY2	1.60166	2.78248e-23	3.36874e-19
LZTS3	1.60191	1.48332e-47	1.91986e-43
AEBP1	1.60203	7.53442e-46	9.72845e-42
COL1A2	1.60246	5.08519e-77	6.75517e-73
FAM49A	1.60529	2.21794e-49	2.87778e-45
DUSP26	1.61013	3.40298e-09	3.08991e-05
SNCG	1.61168	2.16957e-18	2.5384e-14
SDC4	1.61635	2.29653e-82	3.05989e-78
GSDMB	1.61828	2.17206e-34	2.74266e-30
TAPBPL	1.61973	3.52812e-72	4.67052e-68
SULT1C2	1.61989	4.35311e-25	5.31993e-21
HLA-C	1.6213	2.82297e-135	3.81073e-131
CST4	1.62206	7.51992e-19	8.84118e-15
ARSD	1.62364	1.11685e-19	1.32324e-15
KIAA0125	1.62467	9.88203e-38	1.25699e-33
GEM	1.62616	1.92932e-34	2.43673e-30
NGF	1.62877	7.35777e-14	7.93903e-10
SUSD5	1.62991	1.74915e-08	0.000152264
OMD	1.63284	1.75133e-16	1.99774e-12
SSPN	1.63597	1.37612e-56	1.80149e-52
TMEM62	1.63744	5.39333e-75	7.15371e-71
ACSL1	1.64022	1.85279e-61	2.43531e-57
KRT6B	1.64167	2.90892e-09	2.65235e-05
COL21A1	1.64211	1.30259e-26	1.60219e-22
FXYD6	1.64235	3.34029e-35	4.22614e-31
PLXNB2	1.64439	5.55559e-65	7.31949e-61
TLR5	1.64478	2.50267e-32	3.14411e-28
SLC15A2	1.64558	1.04136e-39	1.32888e-35
TNFAIP6	1.64742	1.45738e-53	1.90144e-49
ATP11A	1.64742	1.44139e-51	1.87655e-47
AKR1C1	1.64792	7.60178e-19	8.93665e-15
TESC	1.65033	1.15128e-18	1.35069e-14
LY96	1.6506	3.45354e-59	4.53035e-55
DNAI1	1.65095	5.94436e-17	6.8378e-13
SLAMF1	1.65274	1.73395e-28	2.15322e-24
SH3YL1	1.65496	2.64824e-83	3.5309e-79
CFLAR	1.65519	2.0635e-64	2.7166e-60
CYP2J2	1.65807	2.5066e-20	2.98611e-16
CD209	1.65904	3.21134e-22	3.86806e-18
TRDV3	1.65958	7.68083e-13	8.05488e-09
ZBTB20	1.66044	1.00077e-63	1.31711e-59
CAPN6	1.66179	2.7626e-09	2.5217e-05
IL2RA	1.66334	1.2784e-19	1.51414e-15
GJB3	1.66539	4.3697e-31	5.4713e-27
CFB	1.66602	2.51565e-40	3.21374e-36
KCNJ16	1.66629	5.78358e-09	5.18671e-05
PLCB2	1.66666	6.35484e-14	6.86513e-10
AKR1C2 /// LOC101930400	1.66708	8.54554e-20	1.01393e-15
LOC100130872 /// SPON2	1.66797	1.46725e-53	1.91417e-49
ALDH3A2	1.66807	8.02326e-58	1.05129e-53
IFIH1	1.67203	5.60739e-32	7.03671e-28
RIN2	1.67345	7.54801e-52	9.82977e-48
MFAP5	1.67466	2.10962e-15	2.3594e-11
PPP1R9A	1.67526	6.22872e-50	8.09298e-46
ZBED2	1.67777	2.41452e-21	2.89477e-17
HS3ST2	1.67799	7.66472e-36	9.71273e-32
IL7	1.67816	4.5296e-23	5.47674e-19
FILIP1L	1.67877	3.63968e-81	4.84587e-77
APLNR	1.67879	4.02567e-35	5.09207e-31
BEAN1	1.68028	1.38611e-38	1.76507e-34
SCARF1	1.6819	1.44006e-13	1.54187e-09
CILP	1.68259	4.46017e-38	5.6769e-34
RARRES2	1.68594	5.48524e-53	7.15166e-49
PPP1R14D	1.68678	2.77598e-28	3.4436e-24
TPPP	1.68806	4.99483e-13	5.27005e-09
MIR5193 /// UBA7	1.689	2.22424e-76	2.95334e-72
PRKCD	1.68935	1.45745e-25	1.78494e-21
EMILIN1	1.68988	1.97506e-24	2.40503e-20
LILRB4	1.69048	6.82346e-19	8.02575e-15
VSTM4	1.69152	3.10325e-10	2.96144e-06
CYP2B6	1.69522	4.3577e-15	4.83879e-11
SAMHD1	1.69617	5.73589e-42	7.35169e-38
SMPDL3A	1.69629	1.95946e-56	2.56415e-52
VAMP5	1.69793	2.29778e-50	2.98734e-46
ROS1	1.69916	5.26524e-36	6.6758e-32
IFIT1	1.69928	5.99769e-24	7.286e-20
ERBB2	1.70112	7.39006e-45	9.528e-41
STYK1	1.70129	7.02898e-35	8.88534e-31
B3GALT4	1.70145	1.74068e-15	1.95043e-11
ELMO3	1.70291	3.51345e-60	4.61316e-56
ANKRD6	1.70299	3.62102e-60	4.75404e-56
VDR	1.70627	1.14229e-68	1.50931e-64
MAP3K8	1.70693	2.40564e-37	3.05853e-33
JMJD7 /// JMJD7-PLA2G4B	1.70747	7.68688e-14	8.29184e-10
NFIB	1.70899	2.23672e-41	2.86345e-37
LRP2	1.70927	9.47802e-25	1.1567e-20
PLXNA2	1.71269	5.13676e-66	6.77281e-62
LAG3	1.71321	2.53986e-18	2.96909e-14
NABP1	1.71395	3.47322e-10	3.30755e-06
FOS	1.71481	7.50102e-48	9.71157e-44
DHRS9	1.71533	9.75187e-17	1.11776e-12
TMEM156	1.71565	3.09896e-18	3.61896e-14
PKP1	1.71567	9.9421e-20	1.17903e-15
KIAA0247	1.71998	2.38051e-114	3.20369e-110
CD48	1.7218	4.46211e-67	5.88686e-63
XIST	1.72275	4.51047e-27	5.56006e-23
LOC101928916 /// NNMT	1.72469	2.29198e-51	2.98325e-47
HLA-E	1.72483	1.0251e-124	1.38245e-120
RTN1	1.72564	2.01975e-48	2.61699e-44
HS3ST1	1.72814	2.89513e-21	3.46952e-17
DKK2	1.72999	1.20191e-16	1.37655e-12
IGHG1 /// LOC101930405	1.73264	3.97346e-26	4.87822e-22
ADAMTSL2	1.73291	4.33499e-19	5.10835e-15
PLTP	1.73534	5.70955e-54	7.45268e-50
PTGIR	1.73561	1.55357e-13	1.66216e-09
TAP1	1.73714	5.71344e-55	7.46289e-51
ATHL1	1.73824	4.24924e-40	5.42628e-36
DUSP6	1.7408	1.38205e-69	1.82721e-65
APOL1	1.74118	4.6003e-31	5.75912e-27
SLC6A14	1.74126	7.26069e-30	9.05626e-26
CP	1.74202	1.32797e-32	1.66966e-28
DDX60	1.74229	2.09013e-44	2.69146e-40
SELE	1.74275	1.27426e-09	1.18417e-05
DAPK2	1.74359	8.99657e-33	1.13204e-28
RGS5	1.74437	2.00823e-67	2.64986e-63
CCL7	1.74559	3.61964e-12	3.71447e-08
TNFSF11	1.74572	1.20021e-13	1.28794e-09
INHBA	1.74641	1.24368e-49	1.61479e-45
NTRK2	1.74757	1.5494e-25	1.89709e-21
CYP2C18	1.74766	1.44581e-21	1.73511e-17
RENBP	1.7477	1.64162e-29	2.04513e-25
IL6R	1.74821	3.92002e-65	5.16541e-61
CSF3	1.74835	1.68906e-09	1.55951e-05
CA3	1.74915	1.1365e-18	1.33346e-14
TFEB	1.75001	7.46935e-25	9.11859e-21
NR4A2	1.75041	3.10333e-40	3.96357e-36
TNS1	1.75111	1.04096e-38	1.32628e-34
FBP1	1.75268	2.34854e-65	3.09538e-61
CATSPERB	1.75406	3.09681e-27	3.8227e-23
LILRB5	1.75645	4.13933e-15	4.5988e-11
BIN2	1.75722	1.84175e-13	1.96515e-09
HDC	1.7619	1.98719e-18	2.32581e-14
ALDH1A3	1.76208	4.85612e-23	5.87057e-19
TNIP3	1.76313	5.76343e-10	5.44644e-06
KLF3-AS1	1.76447	9.56873e-21	1.14251e-16
KANK3	1.7645	1.17021e-14	1.28372e-10
AUTS2	1.76547	5.5907e-56	7.31152e-52
RASL12	1.7655	8.05615e-46	1.04005e-41
ZNF710	1.7663	7.88823e-47	1.01987e-42
KRT15	1.76649	1.11193e-12	1.15974e-08
SPINT2	1.76799	3.05384e-123	4.11657e-119
FAP	1.76815	1.26496e-55	1.65306e-51
CSF2RA	1.76917	3.2841e-45	4.23681e-41
EMR3	1.7695	4.76211e-11	4.6964e-07
SRGN	1.76972	2.90818e-85	3.88038e-81
PPL	1.77211	1.02946e-71	1.36239e-67
AHCYL2	1.77319	6.61223e-62	8.69244e-58
FFAR2	1.7744	6.97173e-17	8.00982e-13
AKR1C3	1.77451	4.59261e-22	5.52766e-18
THBS1	1.77506	1.42548e-44	1.83645e-40
PLEK	1.77643	7.70057e-59	1.00978e-54
CADPS2	1.77811	1.5394e-64	2.02723e-60
KLK10	1.78057	1.7938e-07	0.00146231
DENND2D	1.78067	1.35989e-83	1.81328e-79
LAMP5	1.78391	3.1987e-19	3.77414e-15
IRF9	1.78876	1.42796e-96	1.91333e-92
HLA-G	1.78901	1.3746e-91	1.83921e-87
SCPEP1	1.79038	7.52136e-69	9.93947e-65
CALCRL	1.79046	2.48932e-36	3.1587e-32
OVOL2	1.79149	3.97827e-35	5.03251e-31
KLRD1	1.79152	1.57112e-26	1.9317e-22
TSPYL5	1.7939	1.63319e-44	2.10371e-40
SLC31A2	1.7945	5.80225e-59	7.60907e-55
OLFML1	1.79733	1.86289e-28	2.31277e-24
BIRC3	1.80053	2.69892e-28	3.34828e-24
2023-03-01	1.80081	5.07603e-13	5.35268e-09
CRTAC1	1.80528	3.41144e-39	4.35027e-35
KCND2	1.80642	1.13514e-21	1.36319e-17
DHX58	1.80829	5.16219e-42	6.61741e-38
S1PR1	1.80837	2.99403e-87	4.00002e-83
EFNB2	1.80847	1.78359e-56	2.33419e-52
CYP24A1	1.81069	9.7026e-15	1.06641e-10
ME3	1.81091	1.77493e-79	2.36101e-75
TENM4	1.81263	4.33339e-16	4.9119e-12
RORC	1.81308	1.01297e-23	1.22903e-19
SIPA1	1.81384	6.78477e-17	7.79571e-13
PLA2G4C	1.81395	1.51212e-47	1.95699e-43
FPR3	1.81559	6.88741e-31	8.6196e-27
EPN3	1.81896	1.17691e-13	1.26329e-09
GPR143	1.82204	7.99795e-16	9.01689e-12
THSD7A	1.82493	6.5538e-27	8.07298e-23
LAD1	1.82593	7.23013e-66	9.5322e-62
BRDT	1.82601	4.0148e-15	4.46246e-11
GPR39	1.82733	1.40619e-14	1.5402e-10
RAMP1	1.83075	1.02419e-25	1.25535e-21
DSC2	1.83175	2.65955e-44	3.42337e-40
SLC18A2	1.83484	1.45688e-23	1.76632e-19
KCNJ8	1.83507	5.98947e-44	7.70425e-40
GPC4	1.83579	1.70621e-67	2.25169e-63
RPH3AL	1.83657	2.27576e-76	3.02153e-72
HBEGF	1.83929	5.27167e-36	6.68343e-32
HSD17B1	1.83974	1.04951e-16	1.20274e-12
ACE2	1.84049	3.03973e-12	3.12727e-08
CLDN8	1.84181	6.11738e-14	6.6135e-10
GRB14	1.84302	1.40019e-32	1.7602e-28
OCLN	1.84313	9.85312e-50	1.27953e-45
MAPK13	1.84371	9.0461e-105	1.21516e-100
GADD45G	1.84409	4.76328e-26	5.84502e-22
IGLL3P	1.8441	2.87979e-35	3.64408e-31
SEMA4A	1.84554	6.61578e-42	8.4768e-38
FOXA2	1.84579	2.25698e-28	2.80137e-24
MMRN2	1.84887	3.32503e-49	4.3119e-45
RTP4	1.85362	5.08833e-21	6.08666e-17
CLDN10	1.85469	1.03863e-25	1.27294e-21
IDO1	1.85478	2.35139e-21	2.81955e-17
ST3GAL5	1.8548	3.33717e-60	4.38203e-56
APOL6	1.8551	3.11174e-23	3.76644e-19
A2M	1.85715	5.44605e-72	7.20839e-68
AOC3	1.85715	3.58418e-26	4.40137e-22
TNFAIP2	1.85852	3.20144e-69	4.2323e-65
FAM149A	1.86033	1.84034e-26	2.26233e-22
SLCO2B1	1.86151	3.47266e-19	4.09601e-15
LPCAT1	1.86214	6.05049e-56	7.91163e-52
PTPRC	1.86225	9.571e-45	1.2338e-40
ARHGAP8 /// PRR5-ARHGAP8	1.86517	5.27373e-74	6.9898e-70
SIGLEC1	1.86661	4.20907e-49	5.45706e-45
SV2B	1.8671	5.98629e-16	6.76272e-12
CCRL2	1.86893	1.31876e-16	1.50892e-12
MSR1	1.86983	1.19759e-18	1.40441e-14
MAP9	1.87002	7.89943e-14	8.51875e-10
SQRDL	1.87479	6.56397e-91	8.78128e-87
LYN	1.87548	4.56947e-118	6.15371e-114
PALLD	1.87609	3.85701e-73	5.10938e-69
NFKBIA	1.87758	3.43968e-85	4.58922e-81
SDS	1.88419	2.91779e-75	3.87103e-71
RPS6KA2	1.88817	1.44484e-91	1.93306e-87
THEMIS2	1.89229	8.55051e-103	1.14791e-98
APOL3	1.89261	3.68291e-71	4.8725e-67
SIRPG	1.89339	2.52295e-28	3.13073e-24
GPR87	1.89357	1.10705e-17	1.2855e-13
SPRR3	1.89393	1.8503e-08	0.000160872
FAM107A	1.89696	1.22134e-22	1.47391e-18
SYNPO	1.89774	1.41653e-41	1.81401e-37
C10orf10	1.89792	5.84918e-87	7.81158e-83
LYVE1	1.9009	2.25512e-22	2.71764e-18
CHIA	1.90131	1.52189e-24	1.85518e-20
MST1L	1.90132	5.77881e-24	7.02068e-20
MTUS1	1.90208	2.53829e-68	3.35257e-64
DEFB1	1.90288	2.46906e-11	2.46116e-07
GJA5	1.90468	5.17106e-29	6.43125e-25
GPX2	1.90662	2.97555e-17	3.43617e-13
HLA-J	1.90818	8.78476e-88	1.17373e-83
PLA2G2D	1.90901	7.46785e-16	8.42298e-12
ALOX5	1.91254	3.83444e-45	4.94489e-41
KL	1.91472	8.65756e-13	9.06533e-09
PIGR	1.91506	1.87838e-24	2.28843e-20
GUCY1B3	1.91837	8.04356e-43	1.03279e-38
CYTIP	1.91878	6.29645e-65	8.29494e-61
AGER	1.91923	1.17288e-18	1.37555e-14
RCN3	1.91996	2.77538e-48	3.59551e-44
FUT3	1.93025	3.59086e-83	4.78697e-79
CD37	1.93044	4.22014e-61	5.54568e-57
ATP1B1	1.93354	5.60434e-102	7.52046e-98
LOC101928789 /// SP140	1.93396	9.04292e-33	1.13778e-28
HK3	1.9343	1.21193e-22	1.46267e-18
GRAMD3	1.93609	7.37835e-68	9.7409e-64
NPC2	1.93695	1.90707e-104	2.56139e-100
COL1A1	1.93849	1.28325e-32	1.61356e-28
ENPEP	1.94271	1.33785e-34	1.69024e-30
SLAMF7	1.94415	3.68009e-23	4.45144e-19
ACE	1.94558	9.35174e-15	1.02841e-10
PILRA	1.94594	1.00915e-52	1.31522e-48
CYP39A1	1.9485	1.33311e-16	1.52508e-12
PAK6	1.95151	7.86588e-68	1.03837e-63
DEFB4A /// DEFB4B	1.95761	3.21426e-07	0.00257752
HSPA6	1.958	1.2846e-46	1.66048e-42
IL20RA	1.96213	4.39556e-16	4.98149e-12
YME1L1	1.96358	9.16467e-94	1.22742e-89
RRN3P1	1.96372	3.41337e-27	4.21141e-23
RNF19A	1.96589	2.59316e-19	3.06356e-15
SEMA3E	1.96765	3.71643e-18	4.33596e-14
LIMCH1	1.96788	2.7236e-81	3.62674e-77
SLC12A8	1.96896	8.35285e-44	1.07418e-39
PMEPA1	1.97236	1.07726e-50	1.40087e-46
MMRN1	1.9724	7.88847e-12	8.00916e-08
OAS2	1.97252	1.88337e-78	2.50394e-74
EDNRA	1.97605	2.00742e-26	2.46752e-22
TRPC6	1.97722	4.08757e-32	5.13235e-28
AF007147	1.97823	5.57373e-19	6.56196e-15
CYB5A	1.97874	4.51196e-80	6.00362e-76
SLIT3	1.98136	3.91236e-27	4.82433e-23
CD36	1.98993	4.12302e-36	5.22963e-32
TACC2	1.9906	4.47119e-44	5.75264e-40
NUPR1	1.99791	1.50683e-49	1.95601e-45
ZSCAN31	1.99817	2.967e-27	3.66305e-23
FUCA1	1.99936	8.01711e-93	1.07325e-88
GPR18	2.00209	4.62716e-17	5.3291e-13
ZBTB16	2.00791	1.32691e-35	1.68053e-31
EVPL	2.00865	5.57716e-43	7.16219e-39
PAPSS2	2.01315	7.43012e-78	9.87388e-74
MT1M	2.01478	1.62442e-15	1.82163e-11
INHBB	2.01502	2.16053e-44	2.7819e-40
CUEDC1	2.02517	4.07749e-17	4.69972e-13
ZNF750	2.03025	2.58902e-28	3.21246e-24
SELENBP1	2.03092	1.01195e-46	1.30814e-42
WSB1	2.03245	1.44108e-59	1.89113e-55
ABCA6	2.03829	1.03621e-11	1.04657e-07
DTX4	2.03873	5.30735e-84	7.07841e-80
COL8A2	2.03899	3.38131e-57	4.42816e-53
SLIT2	2.04001	1.07139e-59	1.40621e-55
RASGRF1	2.04087	2.37951e-23	2.88254e-19
ECHDC2	2.04188	5.00867e-87	6.68958e-83
ARHGAP25	2.04346	3.30326e-89	4.41645e-85
CH25H	2.04351	9.20546e-40	1.17498e-35
CPM	2.04361	6.90718e-39	8.80182e-35
PDGFRB	2.04813	6.77099e-38	8.61677e-34
GATM	2.04856	1.44412e-35	1.8284e-31
MAST1	2.04894	1.04624e-20	1.249e-16
BCL6	2.049	2.91956e-116	3.9306e-112
IGH /// IGHA1 /// IGHA2 /// IGHD /// IGHG1 /// IGHG3 /// IGHM /// IGHV4-31	2.05105	1.06637e-18	1.25149e-14
PLSCR4	2.05195	8.60598e-99	1.1538e-94
TLR8	2.05538	6.11202e-22	7.35032e-18
IL10RA	2.05553	5.36466e-93	7.18328e-89
PCDH12	2.05641	1.90793e-15	2.13612e-11
OAS1	2.0568	3.75706e-68	4.96195e-64
WNT4	2.05764	1.07959e-13	1.16035e-09
AIF1	2.05932	1.77252e-40	2.26545e-36
ALPK3	2.06001	1.68948e-54	2.20629e-50
TLR3	2.06005	2.80383e-48	3.63209e-44
VNN1	2.06169	1.01483e-07	0.000841906
KLF2	2.0625	6.73226e-75	8.92698e-71
RBM47	2.06424	2.68504e-94	3.59635e-90
CXCR6	2.06571	1.41101e-20	1.68333e-16
FHL5	2.0707	8.63293e-15	9.50486e-11
PRR15L	2.07097	7.04761e-67	9.29721e-63
ISG15	2.0717	3.02655e-44	3.89547e-40
SDC1	2.07304	3.1159e-100	4.17842e-96
SCNN1B	2.07575	8.86537e-47	1.14611e-42
BDKRB2	2.07779	1.4379e-48	1.86351e-44
ALPL	2.07985	1.15601e-32	1.45379e-28
MS4A1	2.08042	7.4751e-31	9.35285e-27
VAMP8	2.08094	2.43629e-130	3.28753e-126
HPGDS	2.08177	8.09593e-24	9.82765e-20
FCGR2A	2.08488	1.033e-79	1.3744e-75
CCR7	2.08651	1.45643e-48	1.88738e-44
HLA-B	2.08794	2.3471e-122	3.16366e-118
IRF8	2.08818	1.98004e-90	2.6487e-86
FMO5	2.08902	4.49832e-31	5.6319e-27
PTGS2	2.0908	5.51058e-18	6.42258e-14
KIT	2.09095	2.51778e-36	3.19456e-32
SPON1	2.09139	1.6014e-37	2.03666e-33
PPFIBP2	2.09325	2.69896e-43	3.4687e-39
ICAM1	2.09328	1.44172e-70	1.90683e-66
IGKC /// IGKV1-5 /// IGKV1-5 /// IGL@	2.09787	1.02911e-09	9.60774e-06
SLCO2A1	2.10337	6.51637e-77	8.65439e-73
SORBS2	2.10466	9.9447e-51	1.29331e-46
HABP2	2.10701	4.25632e-36	5.39786e-32
EFNA1	2.10711	2.59898e-79	3.4569e-75
HNF1B	2.10916	1.8701e-68	2.4704e-64
TOX3	2.11087	1.44217e-43	1.85405e-39
GOLM1	2.11298	1.47953e-72	1.95934e-68
RGS2	2.11324	4.18712e-80	5.57264e-76
ADRA2A	2.11473	1.21928e-27	1.5085e-23
MXRA8	2.11844	2.48779e-82	3.31448e-78
RND1	2.11959	1.45127e-41	1.85834e-37
ADAM8	2.12325	4.83936e-32	6.07485e-28
HCAR3	2.12335	9.75656e-33	1.22737e-28
SLC46A3	2.12572	1.0677e-51	1.39014e-47
OR7E47P	2.12896	1.23908e-20	1.47871e-16
KLF13	2.12906	4.96634e-12	5.07957e-08
LRRC31	2.1291	7.73368e-15	8.52561e-11
LBH	2.13166	3.63872e-114	4.89663e-110
KAL1	2.13397	5.65588e-56	7.3962e-52
ELN	2.13481	1.74533e-52	2.27434e-48
AZGP1	2.13686	1.64945e-10	1.59089e-06
OLFML2B	2.14205	8.60345e-85	1.1477e-80
ACADL	2.14207	2.26895e-34	2.86478e-30
KRT4	2.14229	3.09719e-09	2.81906e-05
AKAP13	2.14234	3.77574e-103	5.06969e-99
SLA	2.14392	2.09817e-90	2.80651e-86
MCF2L	2.14798	2.84219e-29	3.53796e-25
MGC40069 /// TRAC /// TRAJ17 /// TRAV20 /// TRDV2 /// YME1L1	2.15578	1.23728e-24	1.50912e-20
KLK12	2.15768	7.0225e-08	0.000589328
ABCA8	2.16018	7.59109e-35	9.59438e-31
RSAD2	2.16058	1.57549e-40	2.01379e-36
CRIP1	2.1691	8.0663e-60	1.05886e-55
GALNT3	2.17045	2.25645e-72	2.98776e-68
CAPG	2.17444	4.9823e-93	6.6718e-89
TMEM30B	2.17477	7.17234e-114	9.6511e-110
ELF3	2.18234	6.0624e-110	8.15211e-106
ST14	2.18573	3.12564e-57	4.09365e-53
IL18R1	2.18625	2.1355e-25	2.61343e-21
ERO1LB	2.18748	3.86872e-21	4.63086e-17
NYNRIN	2.18976	7.82266e-51	1.01749e-46
OLR1	2.18986	2.66814e-49	3.46085e-45
STAP1	2.19397	8.94524e-17	1.02584e-12
TDO2	2.19837	1.74581e-62	2.29609e-58
CD79B	2.19925	4.13601e-18	4.82424e-14
IRF7	2.19967	9.25905e-96	1.24034e-91
STAT1	2.20446	4.77638e-92	6.39223e-88
COL4A1	2.20564	5.56324e-124	7.50036e-120
CLEC5A	2.20776	3.52471e-45	4.54652e-41
CXCL6	2.21044	1.2214e-14	1.33902e-10
TLR7	2.21141	4.1645e-20	4.95159e-16
LGALS7 /// LGALS7B	2.21173	1.07392e-07	0.000888562
LPL	2.21583	1.3092e-26	1.61018e-22
SLPI	2.21937	4.83961e-51	6.2973e-47
MAFB	2.22136	6.12291e-89	8.18389e-85
SYT17	2.22425	2.53673e-64	3.33936e-60
CST2	2.22474	2.17378e-25	2.66006e-21
TFF3	2.23098	2.68623e-18	3.13967e-14
IL7R	2.2311	2.83096e-67	3.73517e-63
CXCL1	2.23617	2.00589e-33	2.52842e-29
SCIN	2.23858	1.30115e-54	1.6993e-50
BHMT2	2.24751	3.21156e-20	3.82144e-16
PRF1	2.25192	3.32654e-52	4.33382e-48
PCDH17	2.25321	1.42718e-61	1.87602e-57
TNFSF12 /// TNFSF12-TNFSF13	2.25483	2.87267e-29	3.57561e-25
ATP8A1	2.25679	1.69471e-74	2.24668e-70
CTSO	2.25717	1.94118e-152	2.6235e-148
MMP11	2.2618	2.00694e-34	2.53457e-30
EPHX1	2.26227	1.37143e-53	1.78944e-49
IGF1	2.26283	2.52114e-45	3.25303e-41
EGR2	2.26661	2.82896e-56	3.70141e-52
CDCP1	2.26667	3.93099e-31	4.92278e-27
PBXIP1	2.26698	2.42274e-37	3.08003e-33
HLA-F	2.26837	1.01736e-100	1.36448e-96
ATP2C2	2.26994	3.62301e-75	4.80629e-71
PLXDC1	2.27339	2.33616e-86	3.11947e-82
EXPH5	2.27369	2.49061e-68	3.28985e-64
C1R	2.27701	3.48819e-125	4.70486e-121
KCNJ2	2.27883	3.83424e-61	5.03934e-57
AGR2	2.28026	4.88664e-73	6.47236e-69
C1orf54	2.28373	2.07319e-126	2.79674e-122
RHOBTB2	2.28449	1.22534e-38	1.56084e-34
TMEM204	2.28835	5.12568e-120	6.90634e-116
DRAM1	2.28898	7.80543e-70	1.03211e-65
LOC101930405	2.29088	2.39064e-33	3.01268e-29
ALDH2	2.29114	4.87819e-116	6.56701e-112
AF070581	2.29411	2.53447e-10	2.42802e-06
ACSL5	2.29433	1.46192e-78	1.94392e-74
UGT1A1 /// UGT1A10 /// UGT1A3 /// UGT1A4 /// UGT1A5 /// UGT1A6 /// UGT1A7 /// UGT1A8 /// UGT1A9	2.29583	3.23264e-14	3.51743e-10
NPL	2.29742	2.5059e-39	3.19603e-35
TRIM22	2.30526	9.04453e-119	1.21812e-114
SLC16A4	2.30534	1.96985e-35	2.49344e-31
DPEP2	2.30611	4.69925e-18	5.47885e-14
FCGRT	2.30746	7.19848e-75	9.54447e-71
PCSK2	2.31361	1.97784e-07	0.00160878
CEACAM8	2.31456	5.4284e-12	5.54511e-08
SEL1L3	2.31658	1.89042e-141	2.55282e-137
PLXDC2	2.31936	3.70276e-41	4.73917e-37
SELL	2.32737	1.45481e-80	1.93679e-76
VWA1	2.33061	1.8442e-76	2.44891e-72
LOC102723479	2.33074	1.37413e-27	1.69912e-23
RP11-116O18.1	2.33423	4.06948e-11	4.02878e-07
HSD11B1	2.33594	9.62887e-40	1.22884e-35
SPRR1B	2.33746	1.72762e-09	1.59459e-05
TMPRSS11E	2.33905	8.22846e-18	9.57957e-14
THBD	2.34221	4.1745e-76	5.54081e-72
MMP23A /// MMP23B	2.34588	1.81522e-36	2.30406e-32
KCTD12	2.34616	4.75021e-109	6.38666e-105
PPP1R16B	2.34752	1.0802e-58	1.41635e-54
KLF5	2.34797	1.63286e-79	2.1722e-75
ACHE	2.34901	2.29352e-24	2.79213e-20
LMOD1	2.35022	3.54548e-31	4.44107e-27
DOK2	2.35555	8.71239e-22	1.04705e-17
[truncated: 464 more rows]

## Sheet: Table S3
Table S3 The DEGs between cancer and normal samples in the GSE31210 dataset.
Tag	lfc	pvalue	FDR
SERTM1	-3.29748	1.20435e-07	0.00234788
AGER	-3.24305	9.45415e-09	0.000191617
RTKN2	-3.01491	5.02035e-08	0.000992775
GPM6A	-2.89777	2.0796e-09	4.29667e-05
FABP4	-2.65256	2.57024e-09	5.29494e-05
NCKAP5	-2.64645	1.61624e-08	0.00032509
CLEC3B /// EXOSC7	-2.50842	2.84173e-09	5.84742e-05
LYVE1	-2.47726	1.41968e-07	0.00275929
KCNK3	-2.43404	3.21907e-08	0.000640949
CD36	-2.36949	5.28039e-08	0.00104335
FLJ30901 /// SCUBE1	-2.36358	3.90514e-12	8.50658e-08
EDNRB	-2.3516	6.81252e-09	0.00013873
CCBE1	-2.33214	1.04174e-09	2.16859e-05
USHBP1	-2.32347	6.92175e-09	0.000140927
GRIA1	-2.31345	1.04488e-07	0.00204253
RP1-78O14.1	-2.30049	4.79082e-08	0.000947959
TNNC1	-2.29717	4.74972e-07	0.00903465
IGSF10	-2.28607	8.31211e-11	1.77073e-06
CDH19	-2.27943	2.7553e-09	5.67179e-05
MME	-2.22819	4.07748e-07	0.00777656
C10orf67	-2.22774	5.83289e-09	0.00011902
FREM3	-2.21176	8.85965e-08	0.00173605
FAM189A1	-2.19742	1.02744e-10	2.18455e-06
GPIHBP1	-2.19509	2.28856e-08	0.00045817
CLDN5	-2.1893	1.5076e-07	0.002927
FOXF1	-2.17868	1.57331e-09	3.2621e-05
ROBO4	-2.14265	2.5541e-11	5.48952e-07
DACH1	-2.13768	1.50414e-10	3.18833e-06
AGTR1	-2.11998	1.17794e-13	2.61043e-09
FAT3	-2.11687	3.44575e-10	7.25226e-06
KL	-2.09344	5.90179e-08	0.00116383
SDPR	-2.08454	3.54334e-11	7.5994e-07
LOC100996760	-2.08411	2.44424e-07	0.00470467
ACADL	-2.07024	3.48889e-07	0.00667355
ADAMTSL3	-2.06004	1.80196e-14	4.02161e-10
AOC3	-2.0596	2.68871e-13	5.93586e-09
FHL1	-2.05831	1.76817e-09	3.66064e-05
TNXA /// TNXB	-2.0573	1.52596e-07	0.0029619
TEK	-2.04646	4.54422e-08	0.000899801
BDNF	-2.04569	2.56219e-08	0.000511822
BMPER	-2.04295	3.92895e-09	8.05631e-05
SCN4B	-2.00648	5.07459e-08	0.0010033
ECSCR	-2.00028	4.51098e-12	9.81905e-08
MCEMP1	-1.99089	2.98255e-10	6.28722e-06
CDH5	-1.98695	3.39234e-10	7.14087e-06
S1PR1	-1.9839	8.21292e-09	0.000166813
CCDC85A	-1.98135	7.43448e-08	0.00146125
LRRTM4	-1.9761	1.64706e-07	0.00319185
PTPRB	-1.96241	4.07117e-09	8.34509e-05
LPHN3	-1.95353	8.39826e-08	0.00164665
RNF182	-1.94902	2.41883e-08	0.000483741
CLEC14A	-1.94865	4.25627e-08	0.000843764
RASIP1	-1.94381	2.52429e-10	5.32702e-06
ASPA	-1.92936	2.60718e-11	5.60231e-07
SOX7	-1.92111	5.38802e-08	0.00106403
HBB	-1.92008	7.49599e-08	0.00147311
GDF10	-1.91142	1.97434e-11	4.25094e-07
SH3GL3	-1.90813	1.46216e-08	0.000294493
CDO1	-1.88977	5.71543e-09	0.000116658
KANK3	-1.87633	1.54419e-10	3.27199e-06
STX11	-1.86612	4.349e-09	8.90589e-05
ARHGEF26	-1.8592	1.24076e-09	2.57879e-05
AX748273	-1.85914	1.80158e-10	3.81394e-06
RSPO1	-1.84877	2.2739e-08	0.000455258
HSPA12B	-1.84291	4.46409e-09	9.13843e-05
MARCO	-1.84276	1.29746e-08	0.000261724
TRHDE	-1.81631	5.65742e-10	1.18529e-05
TCF21	-1.81596	2.95554e-12	6.45047e-08
THBD	-1.81021	1.67213e-07	0.00323925
SLC19A3	-1.81013	4.82287e-08	0.000954206
PECAM1	-1.80707	1.37237e-08	0.000276616
MMRN2	-1.80457	1.3078e-13	2.89731e-09
MYCT1	-1.80023	1.44996e-12	3.17673e-08
RAPGEF4	-1.79127	5.14963e-11	1.10146e-06
LINC00622	-1.79032	4.5394e-08	0.000898983
FAM162B	-1.78207	3.26234e-08	0.000649336
P2RY1	-1.77056	1.86028e-07	0.00359759
LOC101927458 /// LPHN2	-1.75954	1.82567e-08	0.000366558
ACVRL1	-1.75125	2.32412e-08	0.000465173
FIBIN	-1.75052	2.47719e-08	0.000495141
NECAB1	-1.74289	1.93539e-07	0.00374053
PLAC9	-1.71837	6.53478e-08	0.00128657
CFD	-1.71581	9.66249e-12	2.09145e-07
INMT	-1.715	7.54849e-11	1.60911e-06
ANKRD29	-1.71432	1.23465e-08	0.000249238
ARHGAP6	-1.70373	1.07555e-13	2.3844e-09
TGFBR3	-1.70089	8.64683e-13	1.89884e-08
CFP	-1.70045	2.45523e-08	0.000490875
HYAL1	-1.69313	3.0905e-09	6.35315e-05
GNG11	-1.68914	3.8862e-11	8.32853e-07
LINC00472	-1.68884	2.2516e-09	4.64663e-05
INSC	-1.68844	4.02712e-07	0.00768254
NOSTRIN	-1.68673	5.32072e-09	0.000108692
MGAT3	-1.68434	4.90876e-09	0.000100365
EMCN	-1.67178	7.61932e-13	1.67419e-08
COL6A6	-1.66867	5.23546e-09	0.000106981
SHANK3	-1.65652	1.5789e-10	3.34521e-06
FAM189A2	-1.65314	2.75019e-09	5.66182e-05
CCM2L	-1.65028	7.07882e-11	1.51005e-06
ARRB1	-1.65022	5.04996e-07	0.00959593
FIGF /// PIR-FIGF	-1.63992	1.86781e-08	0.00037485
JAM2	-1.63966	5.1372e-11	1.09885e-06
CD5L	-1.63926	4.44936e-07	0.0084738
SEMA6D	-1.6326	8.09353e-09	0.000164428
GRK5	-1.62859	2.29341e-10	4.84459e-06
SASH1	-1.62732	1.93887e-11	4.17556e-07
HIGD1B	-1.62323	2.58117e-11	5.54719e-07
WIF1	-1.62214	1.87547e-09	3.87979e-05
TMEM88	-1.61964	7.20546e-12	1.56243e-07
LOC102723918	-1.61821	3.92135e-07	0.00748547
TTLL7	-1.61459	1.27824e-08	0.000257937
KCNT2	-1.60868	2.2974e-14	5.12228e-10
RP11-305O6.3	-1.60551	1.38836e-08	0.00027981
GPM6B	-1.60413	1.1748e-12	2.57704e-08
TSPAN7	-1.60363	4.06999e-10	8.55105e-06
PPARG	-1.60361	1.85587e-08	0.00037253
CYYR1	-1.59506	3.6286e-14	8.07473e-10
LDB2	-1.5936	1.42736e-10	3.02671e-06
ADH1B	-1.59345	1.48751e-14	3.3222e-10
MAMDC2	-1.59304	1.17213e-10	2.48949e-06
FMO2	-1.58671	6.02147e-11	1.28631e-06
GATA2	-1.58399	2.58574e-09	5.32662e-05
LPL	-1.57726	2.90939e-09	5.9852e-05
FZD4	-1.57103	9.02782e-11	1.92211e-06
ACKR4	-1.56806	1.03668e-08	0.000209825
NEBL	-1.56286	8.0611e-08	0.00158231
ATOH8	-1.56034	2.72971e-08	0.000544877
GHR	-1.55062	3.1999e-13	7.05994e-09
MFAP4	-1.54832	1.09225e-09	2.27319e-05
RP11-401P9.4	-1.54361	4.49801e-11	9.63203e-07
NES	-1.54266	2.2888e-11	4.92275e-07
LOC100506699	-1.53769	6.43147e-09	0.000131093
SPOCK2	-1.53292	2.40119e-09	4.95125e-05
SLC24A4	-1.53247	4.41197e-07	0.00840436
CES1 /// LOC100653057	-1.5309	1.06708e-08	0.000215892
LOC102724611	-1.52582	3.5644e-07	0.00681548
LINC00312	-1.52262	3.16599e-10	6.67169e-06
ADIRF	-1.52068	4.91972e-11	1.05277e-06
VWF	-1.51608	2.4102e-13	5.32509e-09
SFTPC	-1.51533	1.50803e-29	3.53242e-25
LINC00341 /// SYNE3	-1.51503	1.1041e-10	2.34632e-06
LOC285812	-1.51384	1.29536e-12	2.83943e-08
PCAT19	-1.50721	5.71786e-12	1.24215e-07
C14orf132	-1.50703	2.39849e-07	0.00461878
GIMAP8	-1.50524	3.17972e-07	0.00608853
NTNG1	-1.50468	8.10579e-10	1.69257e-05
CORO2B	-1.49591	7.70395e-10	1.60935e-05
EMP2	-1.49127	6.52971e-09	0.000133056
FAM13C	-1.48915	1.3622e-12	2.985e-08
ITGA1	-1.48259	4.73401e-11	1.01336e-06
CDC42EP2	-1.47967	2.37116e-12	5.18075e-08
NRN1	-1.47904	3.15249e-12	6.87527e-08
C1QTNF2	-1.47686	4.42813e-07	0.00843471
GPC3	-1.47276	1.07305e-08	0.000217088
CLEC1A	-1.47263	4.2331e-12	9.21884e-08
FGD5	-1.4724	3.74343e-13	8.25315e-09
SRPX	-1.46575	8.0862e-10	1.68856e-05
ST6GALNAC3	-1.46426	1.7156e-13	3.79697e-09
HOXA5	-1.46066	2.38164e-07	0.00458705
RP11-389C8.2	-1.45457	5.59693e-10	1.17278e-05
STARD8	-1.45334	3.84157e-08	0.00076309
CSPG4	-1.43726	2.11232e-08	0.000423308
PEAR1	-1.43465	1.96466e-16	4.44366e-12
TMEM178A	-1.43042	1.70783e-09	3.53692e-05
TACC1	-1.42683	2.78844e-09	5.73861e-05
KAL1	-1.42612	2.49722e-08	0.000499095
TMTC1	-1.42354	7.10309e-09	0.000144555
GIMAP6	-1.42221	9.76565e-09	0.000197813
ESAM	-1.41677	4.17787e-12	9.09982e-08
PRDM11	-1.41385	5.6945e-11	1.21692e-06
HCAR3	-1.41339	3.88579e-07	0.00742069
PKNOX2	-1.40679	2.55246e-12	5.57586e-08
EFCC1	-1.40606	1.95732e-08	0.000392579
ITIH5	-1.40581	2.77824e-07	0.00533284
FRMD3	-1.40325	1.86756e-08	0.00037482
LIFR	-1.40304	1.74863e-09	3.62071e-05
PRPH	-1.40124	3.20441e-07	0.00613549
PCDH9	-1.40077	3.85347e-07	0.00736013
BAI3	-1.39886	5.10335e-13	1.12381e-08
PPP1R14A	-1.39768	4.28898e-09	8.78512e-05
LONRF1	-1.39641	1.88547e-07	0.00364519
LINC00961	-1.39492	7.35181e-11	1.56785e-06
PPARGC1A	-1.39271	6.13815e-08	0.00120952
AKAP2 /// PALM2-AKAP2	-1.38635	2.06507e-12	4.51652e-08
GUCY1A2	-1.38627	1.64792e-07	0.00319334
CAV1	-1.38613	1.03663e-18	2.37295e-14
TIE1	-1.38328	5.49455e-12	1.19419e-07
IL33	-1.37625	2.35308e-10	4.9697e-06
LIMS2	-1.37227	2.12616e-07	0.00410243
EML1	-1.36974	5.20708e-11	1.11359e-06
ARHGAP29	-1.35988	6.30308e-09	0.000128507
CD93	-1.35945	1.83204e-14	4.08837e-10
DENND2A	-1.3584	8.41627e-10	1.75698e-05
NOTCH4	-1.3579	4.92891e-11	1.05469e-06
PTRF	-1.35512	3.70579e-10	7.7944e-06
PLEKHH2	-1.34811	3.6723e-11	7.87267e-07
PCDH17	-1.34694	3.07875e-08	0.000613411
AFAP1L1	-1.33908	7.00552e-09	0.000142597
LAMP3	-1.33516	1.21043e-10	2.56987e-06
IL3RA	-1.33486	2.42643e-07	0.00467136
GJA4	-1.33474	1.214e-07	0.00236633
ITM2A	-1.33192	3.82107e-10	8.03303e-06
CLDN22 /// WWC2	-1.32882	6.59309e-08	0.00129785
SYNE1	-1.32608	7.0275e-10	1.46931e-05
WFDC1	-1.3247	1.42791e-08	0.000287695
TMEM204	-1.32395	1.39494e-09	2.89575e-05
ACTN2	-1.32215	7.37926e-08	0.00145054
DLL1	-1.32167	3.85668e-09	7.91043e-05
SLIT2	-1.31941	1.10867e-10	2.35581e-06
HYAL2	-1.31854	1.67987e-07	0.00325408
DOK6	-1.31725	3.03583e-14	6.76019e-10
AQP4	-1.31564	4.06517e-08	0.000806692
REEP1	-1.31334	4.24953e-07	0.00809833
RP3-525N10.2	-1.31188	4.48769e-07	0.00854501
KLF4	-1.31122	6.07492e-12	1.31917e-07
LOC153577	-1.3107	2.93415e-08	0.000584953
FEZ1	-1.30245	5.23671e-12	1.13841e-07
EIF4EBP2	-1.30131	4.83519e-08	0.000956594
TOX2	-1.29838	1.45436e-08	0.000292938
RP4-593C16.3	-1.2954	3.43532e-10	7.23067e-06
ANO2	-1.2952	8.12178e-08	0.0015939
RGCC	-1.29399	6.02492e-10	1.26144e-05
PALMD	-1.29385	6.23338e-08	0.00122798
STARD13	-1.29382	3.15401e-12	6.87826e-08
CAMK2N1	-1.29371	5.82829e-09	0.000118932
KIF17	-1.29124	1.37622e-10	2.91924e-06
TSPAN18	-1.29031	2.61483e-09	5.3855e-05
SMAD9	-1.28931	1.42202e-09	2.95112e-05
WNT2B	-1.28772	1.12416e-09	2.33803e-05
TMEM74B	-1.28613	1.25962e-08	0.000254204
ABHD6	-1.28187	7.04565e-09	0.0001434
TBX2	-1.28064	3.32487e-08	0.000661582
AFF2	-1.28056	2.17344e-10	4.59378e-06
FXYD6	-1.28029	3.74763e-09	7.69051e-05
LOC101060604 /// SLC7A5P1 /// SLC7A5P2	-1.27659	3.63833e-13	8.02216e-09
ERG	-1.27458	1.13117e-11	2.44661e-07
ID3	-1.27345	1.58557e-07	0.00307552
CASKIN2	-1.27049	2.98822e-08	0.000595612
NUDT4	-1.27044	2.4864e-09	5.12447e-05
KIAA1462	-1.26957	3.91534e-08	0.000777312
GIPC2	-1.26635	2.28049e-09	4.70511e-05
GPX3	-1.26442	5.24918e-13	1.15571e-08
FXYD1	-1.25896	6.00638e-14	1.33426e-09
PPM1F	-1.25625	5.67964e-11	1.21385e-06
RP11-295M18.6	-1.25539	1.35012e-07	0.00262613
SCN7A	-1.25295	4.69049e-11	1.00409e-06
ABLIM3	-1.25073	4.83583e-09	9.88926e-05
CTNNAL1	-1.24639	1.81063e-07	0.00350284
C1orf115	-1.24584	2.76712e-09	5.69557e-05
ITGA8	-1.24115	3.78437e-08	0.000751916
KLF9	-1.24035	1.31868e-09	2.73902e-05
RASL12	-1.23975	9.11628e-11	1.94086e-06
LRRFIP1	-1.23567	5.44376e-14	1.20977e-09
NEDD4L	-1.23248	1.29543e-08	0.000261327
LOC101928370	-1.23215	1.63288e-08	0.000328372
KCNJ8	-1.23194	1.32535e-09	2.75274e-05
CHRDL1	-1.23001	5.75502e-10	1.2055e-05
P2RY14	-1.22566	2.51373e-10	5.30498e-06
NPNT	-1.22258	2.54362e-11	5.46727e-07
RADIL	-1.22061	1.37362e-09	2.85178e-05
SELP	-1.22044	1.08323e-08	0.000219127
WASF3	-1.21986	7.96192e-11	1.69669e-06
SEMA5A	-1.21897	4.25881e-10	8.94477e-06
PABPC5	-1.2148	1.56738e-07	0.00304102
TMOD1	-1.21158	4.94017e-09	0.000100992
FAM46B	-1.21114	5.9019e-10	1.23598e-05
CBFA2T3	-1.20901	1.96451e-11	4.23038e-07
HEG1	-1.20602	2.39662e-10	5.05999e-06
GLIPR2	-1.20386	9.80476e-09	0.000198595
RAMP2	-1.20303	2.47976e-07	0.0047713
RNF112	-1.20004	1.53426e-10	3.2514e-06
LHFP	-1.19996	4.79387e-13	1.05619e-08
HSPB2	-1.19917	8.61904e-12	1.86697e-07
ADAMTS9-AS2	-1.19481	3.08327e-08	0.00061428
SHROOM4	-1.19298	1.73665e-11	3.74318e-07
ICAM2	-1.18605	3.79073e-09	7.77745e-05
TENC1	-1.18382	3.38674e-12	7.38377e-08
TNS1	-1.18179	3.75556e-10	7.89682e-06
NPR1	-1.18179	3.78554e-12	8.24832e-08
GPR133	-1.18158	9.91738e-11	2.10913e-06
COX7A1	-1.18136	2.36549e-12	5.16883e-08
SHC3	-1.17919	8.29513e-08	0.00162717
PDE2A	-1.17774	4.08287e-08	0.000810164
PLCB4	-1.17412	7.98263e-09	0.000162207
PLCXD3	-1.17389	5.46657e-09	0.000111616
GIMAP7	-1.1689	3.61019e-07	0.00690232
LIN7A	-1.16743	6.51567e-09	0.000132776
HOXA4	-1.16667	1.85744e-07	0.0035923
COLGALT2	-1.16592	1.65074e-08	0.000331881
CNTNAP3 /// CNTNAP3B	-1.16473	4.25335e-08	0.000843227
KANK4	-1.16415	2.31557e-07	0.00446234
RAP1A	-1.16092	7.04047e-11	1.50209e-06
C2orf40	-1.15553	5.18832e-09	0.000106028
OLFML1	-1.15532	1.02802e-08	0.000208092
PODXL	-1.15455	3.89239e-09	7.98252e-05
STARD9	-1.15271	6.02344e-10	1.26119e-05
SPRYD7	-1.15033	4.34627e-09	8.90072e-05
ANXA3	-1.14869	1.86352e-07	0.00360368
MIR6872 /// SEMA3B	-1.14819	1.17587e-08	0.000237561
BC036055 /// PREX2	-1.14597	3.00736e-08	0.000599396
TUBB6	-1.14192	7.98303e-09	0.000162207
NEXN	-1.13967	9.48028e-08	0.00185577
TMEM47	-1.13622	9.12478e-11	1.94257e-06
C8orf88	-1.13601	3.0123e-10	6.34933e-06
ECM2	-1.13516	2.61441e-07	0.00502489
FAR2	-1.13336	6.24666e-09	0.000127369
PRKCH	-1.13042	1.38952e-07	0.00270192
CCDC68	-1.12964	3.43218e-07	0.0065661
SAMD5	-1.12527	1.14386e-11	2.47394e-07
LMO2	-1.12074	1.19862e-09	2.49169e-05
GIMAP1-GIMAP5 /// GIMAP5	-1.12002	5.82059e-09	0.000118781
EIF1	-1.11454	7.97646e-11	1.6997e-06
ARHGEF15	-1.11288	3.83479e-12	8.35486e-08
PALD1	-1.11172	3.20901e-08	0.000638978
FGF14-AS2	-1.11089	3.52448e-10	7.41586e-06
CCDC102B	-1.11007	1.61412e-09	3.34543e-05
ANKDD1A	-1.10745	2.88615e-07	0.0055342
LOC100289097 /// LOC283788	-1.09998	1.74289e-07	0.00337406
LOC643733	-1.09813	3.5047e-10	7.37494e-06
PIK3R1	-1.09791	1.25104e-09	2.59991e-05
FLI1	-1.09739	2.82329e-08	0.000563246
FAM43A	-1.09541	1.96616e-08	0.000394334
PGAP1	-1.09064	7.88159e-09	0.000160162
IL17D	-1.08459	2.83542e-07	0.00543975
TBX5-AS1	-1.08311	6.84803e-10	1.43227e-05
CNTN6	-1.0829	1.64897e-09	3.41683e-05
ABCA9	-1.08235	6.32487e-09	0.000128939
TIMP3	-1.08224	5.38308e-09	0.000109928
GFOD1	-1.08169	9.41306e-13	2.06683e-08
RS1	-1.07886	2.61979e-08	0.000523172
FGR	-1.07728	1.34553e-09	2.79439e-05
ID4	-1.07629	9.93578e-09	0.000201239
MXRA7	-1.06967	4.8487e-09	9.91461e-05
ARHGEF4 /// LOC101930241	-1.06743	3.02642e-07	0.00580043
FGFR4	-1.0661	2.06883e-07	0.00399325
SH3BP5	-1.06571	5.31168e-11	1.13574e-06
GPR126	-1.06501	5.66261e-12	1.23026e-07
EOGT	-1.06418	4.59847e-12	1.00086e-07
LEPR /// LEPROT	-1.06397	6.06997e-08	0.00119651
LOC285181	-1.06331	2.91632e-08	0.000581486
ZEB2	-1.0629	1.72706e-11	3.72267e-07
VGLL3	-1.0606	6.39828e-09	0.000130423
PIP5K1B	-1.05895	6.45923e-09	0.000131652
FBLN5	-1.05847	1.42255e-07	0.00276458
FAM65A	-1.05759	1.47795e-07	0.00287047
RP4-575N6.5	-1.05728	4.16228e-10	8.74329e-06
SPTBN1	-1.05386	6.85898e-12	1.48805e-07
LIMCH1	-1.05166	1.20942e-10	2.56797e-06
FOXF2	-1.04965	7.40433e-10	1.5475e-05
LIMD1	-1.04866	9.66609e-08	0.00189136
ANGPT1	-1.0466	3.27092e-10	6.88791e-06
CRIM1 /// LOC101929500	-1.04241	6.25609e-15	1.40049e-10
CNRIP1	-1.04221	1.61944e-13	3.58464e-09
FAM101B	-1.04016	4.3036e-07	0.00819879
EGFL7	-1.03837	7.87131e-09	0.000159969
CDKN1C	-1.03789	8.94917e-08	0.00175341
ZNF781	-1.03647	2.9722e-08	0.000592448
COBLL1	-1.03458	1.80224e-08	0.000361979
SRGAP2B /// SRGAP2C /// SRGAP2C	-1.03424	7.88277e-08	0.00154786
RASSF2	-1.03302	5.49201e-08	0.00108412
C7	-1.03229	6.17189e-09	0.000125857
RHOJ	-1.03156	1.85032e-10	3.91559e-06
NKD1	-1.03149	1.24937e-07	0.00243376
PKIG	-1.02207	6.58489e-12	1.42899e-07
ADAMTS8	-1.02188	2.61651e-08	0.000522569
FGF2	-1.02034	6.36683e-08	0.00125376
ENG	-1.01704	6.12871e-09	0.000124995
FIGN	-1.01699	7.20466e-09	0.000146586
RAB23	-1.01602	2.52491e-08	0.000504501
HMBOX1	-1.01236	2.56257e-10	5.40676e-06
GPR4	-1.01201	2.33204e-07	0.00449245
QKI	-1.01141	1.58804e-10	3.36427e-06
GABARAPL1	-1.00863	1.04954e-08	0.000212374
ARAP3	-1.00804	2.31529e-11	4.97879e-07
PPAP2B	-1.00663	9.50576e-09	0.000192644
FLT4	-1.00595	8.92378e-10	1.86186e-05
PRICKLE2	-1.00584	2.3511e-09	4.8489e-05
FBXW2	-1.00133	2.06188e-08	0.000413283
ADCY4	-1.00059	6.55819e-10	1.3721e-05
ABCC6P1	1.00062	2.6348e-11	5.66061e-07
DDR1 /// MIR4640	1.00074	5.86615e-18	1.33742e-13
GCAT	1.00153	2.198e-19	5.04463e-15
CACNA1G	1.00167	1.49355e-10	3.16647e-06
TMEM155	1.0018	1.07698e-08	0.000217872
PUSL1	1.00204	1.24395e-08	0.000251079
HLA-DPB2	1.00272	2.58454e-08	0.000516262
LMNB1	1.00458	2.31849e-12	5.06659e-08
NUDT21	1.00533	1.52647e-31	3.5788e-27
TMEM62	1.00553	2.20159e-26	5.14049e-22
KIAA1522	1.00554	9.67702e-18	2.20423e-13
KRT18	1.00626	5.62014e-13	1.23711e-08
CENPU	1.00643	6.06688e-10	1.2701e-05
LGALS3BP	1.0072	4.43102e-30	1.03819e-25
STRA13	1.00791	5.48351e-24	1.27607e-19
PTTG3P	1.00965	1.6633e-11	3.58641e-07
THNSL1	1.01038	5.88534e-14	1.30755e-09
MPP6	1.01085	3.92713e-24	9.1408e-20
SBF2-AS1	1.01113	1.32141e-13	2.92718e-09
CLPTM1L	1.01115	3.52384e-35	8.27469e-31
ZSCAN31	1.01183	5.45571e-13	1.20102e-08
CREB3L4	1.01223	8.77714e-29	2.05464e-24
CCNJL	1.01254	6.78898e-13	1.49351e-08
HAS3	1.01272	4.3795e-07	0.00834294
SYTL1	1.01339	2.80474e-14	6.24841e-10
SNRNP25	1.01343	5.18917e-29	1.21494e-24
PBLD	1.01393	5.05847e-11	1.08221e-06
MFSD3	1.01414	4.39206e-14	9.76531e-10
USF1	1.01506	7.16058e-11	1.52728e-06
LOC728613 /// PDCD6	1.01597	2.31126e-11	4.97036e-07
LINC01296 /// LOC100653149 /// LOC102725127	1.01602	1.8413e-09	3.81001e-05
CCL28	1.01608	2.49305e-13	5.5064e-09
PCBD2	1.01633	2.18823e-21	5.06137e-17
TMEM177	1.01659	5.96233e-15	1.33508e-10
C5orf34	1.01708	8.14695e-16	1.83453e-11
TMEM51-AS1	1.01746	8.8627e-09	0.000179762
BMP3	1.01797	3.35187e-07	0.00641548
LOC100507642	1.01929	5.1855e-08	0.00102476
RAP1GAP	1.02126	8.82394e-16	1.98653e-11
AP000525.9	1.0227	1.97553e-07	0.00381673
RCC1	1.0232	4.05293e-15	9.08262e-11
HPSE	1.02336	1.97241e-16	4.46101e-12
MROH6	1.02749	4.6336e-19	1.06225e-14
SLC16A7	1.02779	3.45569e-14	7.69167e-10
LOC102724842	1.02788	2.48699e-09	5.12543e-05
NAP1L4	1.0283	1.04659e-08	0.000211799
GHET1	1.02848	3.55878e-09	7.30724e-05
TMEM144	1.02848	1.78941e-16	4.04799e-12
KDF1	1.02887	1.1241e-15	2.52899e-11
TICRR	1.02905	1.70044e-15	3.82158e-11
CHAC2	1.02959	3.46644e-14	7.71525e-10
ARHGAP8 /// PRR5-ARHGAP8	1.03013	5.2922e-20	1.21805e-15
FAM69C	1.03122	9.24497e-09	0.000187442
GPR56	1.03154	6.13388e-15	1.37325e-10
MTFP1	1.03208	1.84e-15	4.13356e-11
CYP1B1	1.03249	4.60678e-08	0.000911913
BEND6	1.03262	2.97938e-14	6.63567e-10
PLS1	1.03272	1.32651e-18	3.03546e-14
GRIP1	1.03389	7.12453e-17	1.6152e-12
KDM5B	1.03403	1.73608e-34	4.07614e-30
IL4I1 /// NUP62	1.03413	1.03989e-07	0.00203298
GALNT2	1.03452	2.10516e-16	4.76041e-12
RNASE2	1.03493	4.29732e-09	8.80178e-05
MFI2	1.0385	5.21966e-10	1.0943e-05
TRIM2	1.03884	1.77814e-23	4.13382e-19
IFI6	1.03959	7.28654e-13	1.60202e-08
RP11-533E19.7	1.03974	1.24651e-14	2.78496e-10
ALDH18A1	1.03991	1.92197e-15	4.31693e-11
PPAT	1.04107	3.13393e-21	7.24283e-17
ERN2	1.04216	7.88974e-15	1.76525e-10
S100A11	1.04321	4.64515e-15	1.04051e-10
SYNPR-AS1	1.04755	7.09027e-11	1.51243e-06
AUNIP	1.04774	3.05429e-12	6.66294e-08
LOC100289283	1.04777	1.36403e-09	2.83213e-05
TCEA3	1.04946	2.22807e-19	5.11342e-15
PRSS8	1.05019	1.15464e-13	2.55903e-09
ACSM3	1.05177	1.75315e-14	3.91339e-10
MCTS1	1.05218	1.15491e-41	2.71509e-37
TBC1D30	1.05309	1.09426e-11	2.36721e-07
CCNA2	1.05342	1.2133e-16	2.74753e-12
SKA1	1.05375	7.8401e-10	1.63756e-05
SPINT2	1.05469	3.59519e-27	8.40555e-23
LOC100272217	1.05469	5.14116e-12	1.11779e-07
LOC101929880 /// QPRT	1.05473	1.07271e-15	2.4136e-11
S100A14	1.05503	2.45711e-15	5.51449e-11
FBXO32	1.05517	1.05154e-12	2.30761e-08
HPS3	1.05571	6.34679e-24	1.47677e-19
PGBD5	1.05572	6.04613e-09	0.000123341
NKX2-1-AS1	1.05692	3.89138e-09	7.98084e-05
SPTSSB	1.05867	7.4716e-10	1.56119e-05
FIGNL1	1.05942	4.87358e-21	1.12531e-16
LOC101927668	1.05949	3.01059e-13	6.64346e-09
POLE2	1.0596	1.32114e-18	3.02329e-14
G6PD	1.0597	2.26503e-10	4.7851e-06
GPC4	1.06015	4.3752e-24	1.01828e-19
IRF6	1.0603	1.83783e-15	4.12887e-11
UGGT1	1.06074	2.04803e-29	4.79627e-25
FKBP11	1.06256	9.77464e-13	2.14563e-08
AF279780	1.06292	5.3161e-09	0.000108603
TSPAN5	1.06317	6.29962e-22	1.45893e-17
LOC101929759	1.06334	7.13113e-13	1.56828e-08
TNFSF15	1.06459	1.28159e-12	2.80964e-08
HIST1H2AC	1.06465	4.15419e-14	9.23892e-10
APOBEC3B	1.0665	1.56261e-12	3.42275e-08
ZFYVE28	1.06669	6.03596e-08	0.00118993
COL8A2	1.06728	2.02112e-16	4.57076e-12
MSTO1 /// MSTO2P	1.06735	7.91254e-12	1.71457e-07
PADI2	1.06752	3.59005e-11	7.69744e-07
BZW2	1.06859	2.74835e-15	6.16647e-11
PLK1	1.06871	3.0825e-09	6.337e-05
ACP6	1.06882	6.32614e-27	1.47855e-22
TBC1D8B	1.06929	8.32231e-17	1.88584e-12
STK39	1.06993	2.03674e-25	4.75048e-21
GRHL2	1.07022	4.56745e-12	9.94152e-08
NLRP2	1.07026	2.41547e-08	0.000483095
LOC100507501	1.07054	1.90862e-11	4.1106e-07
HECW1	1.07068	8.48258e-11	1.80653e-06
TMEM156	1.07339	1.16077e-14	2.59398e-10
UTS2	1.07509	3.95657e-07	0.00755112
RPS6KL1	1.07574	3.51501e-09	7.21807e-05
TESC	1.07688	1.1551e-07	0.00225313
DHRS13	1.07816	3.66652e-22	8.49532e-18
TOM1L1	1.07836	4.63149e-30	1.08511e-25
CTC-527H23.4	1.07844	4.42315e-11	9.47307e-07
LAMB3	1.07874	6.22794e-15	1.39425e-10
DUXAP10	1.07891	1.42224e-07	0.00276413
PRDX4	1.07923	2.07657e-25	4.84319e-21
CBR4	1.07926	2.5176e-32	5.90578e-28
AC024560.2	1.08019	4.26826e-09	8.74352e-05
C16orf89	1.08041	1.9661e-12	4.30124e-08
HCRTR1	1.08192	8.35545e-09	0.000169649
MUC3B	1.08217	7.21859e-15	1.61523e-10
FAM195A	1.08337	1.77623e-21	4.10914e-17
CTSK	1.08347	4.57071e-08	0.000905001
CHAF1B	1.08404	2.6222e-13	5.79008e-09
SPINT1	1.08417	7.19592e-24	1.67406e-19
JPH3	1.08425	1.6461e-11	3.54964e-07
LOXL1-AS1	1.08456	1.805e-17	4.10601e-13
CRYBA4	1.08473	1.01537e-07	0.00198556
PMEL	1.08491	1.96449e-09	4.06081e-05
STK32A	1.08543	8.01035e-20	1.84238e-15
BCL11A	1.08548	1.54377e-14	3.44755e-10
NFE2L3	1.08809	5.01918e-28	1.17414e-23
ACSL5	1.09039	2.90303e-20	6.68655e-16
FUCA1	1.09094	2.04606e-38	4.80763e-34
DFNA5	1.09198	1.3332e-12	2.9217e-08
TRA@ /// YME1L1	1.0928	5.09362e-07	0.00967686
HSH2D	1.09301	5.99103e-10	1.25452e-05
LOC101929465	1.09354	1.64613e-09	3.41112e-05
ADORA2B	1.09429	4.21235e-12	9.17408e-08
GPR62	1.09443	1.08717e-10	2.31046e-06
CNIH3	1.09533	8.73418e-15	1.9534e-10
ITGA2	1.09564	1.07885e-13	2.39159e-09
CCDC169	1.09791	3.60766e-08	0.000717348
TYMS	1.09987	4.46293e-10	9.36903e-06
CELF4	1.09987	1.82723e-08	0.000366836
CAPN12	1.09995	3.82909e-15	8.58444e-11
ZNF117	1.10112	3.67129e-10	7.72219e-06
GGCT	1.10144	6.38819e-40	1.50148e-35
HIST1H2AD /// HIST1H3D	1.10279	5.88056e-09	0.000119987
FAM83H	1.10358	1.04178e-20	2.40246e-16
WFDC10B	1.10358	3.79685e-07	0.00725464
ATF6B /// TNXB	1.1044	1.10875e-09	2.3071e-05
E2F7	1.10516	4.87487e-10	1.0226e-05
FMO5	1.10532	9.2867e-09	0.000188247
LINC00115	1.10609	6.53959e-15	1.46376e-10
RAB15	1.10714	3.7373e-21	8.6339e-17
RCCD1	1.10731	8.04628e-25	1.87502e-20
CNGA1	1.10744	1.39015e-11	3.00176e-07
LAPTM4B	1.10942	2.57939e-26	6.02211e-22
CECR7	1.10951	1.29391e-07	0.00251808
PHKA1	1.10976	7.91299e-25	1.84412e-20
PLOD2	1.11064	9.55307e-22	2.21134e-17
HKDC1	1.11076	7.04443e-17	1.59711e-12
ACAD8	1.11222	7.48876e-23	1.73792e-18
RHPN2	1.11254	3.81394e-07	0.00728654
NME1	1.11285	2.58732e-08	0.000516791
DAP	1.11324	1.57165e-29	3.68111e-25
CCDC129	1.11445	1.28045e-08	0.000258369
PTGES	1.11448	2.36449e-07	0.00455448
ITGBL1	1.11625	2.61851e-07	0.00503251
MACC1	1.11629	2.22565e-18	5.08672e-14
FGD6	1.11668	6.84193e-27	1.59903e-22
CYP2J2	1.11745	2.21051e-10	4.67124e-06
C1orf112	1.11764	4.97926e-25	1.16076e-20
LINC00461 /// MIR9-2	1.11868	3.57099e-09	7.3316e-05
HIST1H2AG /// HIST1H2AH /// HIST1H2AI /// HIST1H2AK /// HIST1H2AL /// HIST1H2AM	1.12012	1.75771e-13	3.88963e-09
DEPDC7	1.12054	1.73715e-15	3.90339e-11
MAPK13	1.12096	7.5815e-21	1.74936e-16
AK4 /// LOC100507855	1.12242	2.48443e-07	0.0047798
CENPL	1.12281	9.881e-25	2.30217e-20
CPNE5	1.12282	2.17536e-11	4.68095e-07
RP11-347D21.1	1.12328	7.53524e-11	1.60644e-06
TM7SF2	1.12344	4.21984e-18	9.63009e-14
GMDS	1.12449	1.4047e-10	2.97896e-06
MGC45922	1.12515	9.25416e-12	2.00371e-07
SLC9A7	1.12528	7.79179e-24	1.81245e-19
MARVELD3	1.12552	2.74191e-13	6.05195e-09
CES3	1.12722	4.08501e-13	9.00418e-09
ASPHD2	1.12805	9.79718e-11	2.08396e-06
HIST1H3G	1.12872	1.27888e-07	0.00249011
AL833181	1.13149	6.38797e-13	1.40586e-08
TNFRSF12A	1.13237	1.66434e-10	3.52473e-06
BOLA2 /// BOLA2B	1.13341	1.01367e-14	2.26616e-10
COL5A2	1.13357	5.10349e-12	1.10975e-07
ARL9	1.13389	2.59605e-09	5.34734e-05
CHURC1-FNTB /// FNTB	1.13399	1.46876e-09	3.04754e-05
HN1	1.13435	4.36926e-26	1.01987e-21
DMRTC1 /// DMRTC1B	1.13535	1.30142e-16	2.94629e-12
CXCR5	1.13558	8.81129e-10	1.83865e-05
SLC35F3	1.13591	1.4074e-11	3.03886e-07
BTBD11	1.13703	4.90922e-08	0.000971092
ISG15	1.13737	4.23614e-12	9.22503e-08
TMEM106B	1.13756	6.02125e-44	1.41578e-39
SAPCD2	1.13896	3.97036e-19	9.10563e-15
WISP1	1.14034	1.68342e-09	3.4872e-05
ZDHHC9	1.14129	7.43402e-14	1.64968e-09
AL133493.2	1.14258	9.36008e-10	1.95092e-05
SLC35F2	1.14259	3.04649e-15	6.83358e-11
FOXA1	1.14394	2.55126e-10	5.38342e-06
CTSV	1.14572	2.60792e-07	0.00501294
FAM122B	1.14592	1.59086e-22	3.68952e-18
AC079767.4	1.14759	5.32673e-12	1.15776e-07
AQP11	1.14812	3.76785e-20	8.67622e-16
ESRP1	1.14828	9.25575e-20	2.1279e-15
ELMOD2	1.1488	5.23772e-32	1.22845e-27
CKS1B	1.14894	4.16096e-20	9.57978e-16
HPN	1.1491	5.57681e-18	1.27151e-13
AP1G2	1.14942	2.29928e-33	5.39595e-29
ABCC6 /// ABCC6P1 /// ABCC6P2 /// LOC101930322	1.14972	1.93726e-17	4.4065e-13
FBXO16	1.15138	3.33779e-08	0.000664086
HIST1H4J	1.15155	2.59648e-11	5.57984e-07
CBX8	1.15307	7.42309e-10	1.55128e-05
RHBDL2	1.1531	2.44021e-09	5.03025e-05
HIST1H1C	1.15576	8.08133e-12	1.7509e-07
HIST1H1D	1.15608	6.53312e-10	1.36692e-05
DNAH14	1.15681	1.21951e-14	2.72499e-10
CCNE2	1.15687	1.80593e-11	3.89052e-07
AP1M2	1.15877	7.03808e-23	1.63354e-18
PRLR	1.15879	2.75838e-07	0.00529525
PNMA6A	1.15992	3.66334e-13	8.07693e-09
AX746830	1.16034	2.45998e-07	0.00473424
ENO1	1.16141	6.25634e-21	1.44403e-16
SP5	1.16189	3.26242e-10	6.87098e-06
LINC01137	1.16234	2.05341e-22	4.76021e-18
TEX11	1.16367	5.38314e-08	0.00106312
ENC1	1.16387	3.77866e-30	8.85377e-26
SPIB	1.16577	5.69109e-11	1.21624e-06
FAM83F	1.16644	5.34976e-11	1.14378e-06
MCM10	1.16709	3.3227e-13	7.32821e-09
LOC728613	1.16834	4.70755e-15	1.0544e-10
PAFAH1B3	1.16873	4.18231e-22	9.68915e-18
WDHD1	1.17168	1.72841e-15	3.88392e-11
MFAP2	1.17187	1.29017e-17	2.9372e-13
NANOS1	1.17198	2.43707e-20	5.61524e-16
AC145343.2	1.17272	5.95616e-17	1.3511e-12
STRIP2	1.173	6.10849e-09	0.000124595
LOC100288152	1.17513	1.19686e-07	0.0023334
SLC9A1	1.17676	1.7794e-13	3.93728e-09
LOC101928553	1.17692	1.01478e-08	0.000205463
LSR	1.17738	3.07128e-24	7.15026e-20
RP11-480A16.1	1.17759	2.8266e-14	6.29682e-10
PPP1R14B	1.17771	2.35174e-18	5.37372e-14
RP11-524D16__A.3	1.17894	2.03797e-17	4.63496e-13
FAAH2	1.1796	2.35227e-24	5.47725e-20
LINC01215	1.17979	9.90021e-11	2.10558e-06
CD164	1.18119	2.50437e-18	5.72199e-14
TSTA3	1.18164	6.9322e-19	1.5881e-14
FER1L4	1.1841	6.38659e-14	1.41833e-09
POU2F3	1.18449	1.81068e-16	4.09576e-12
MIR3934 /// UQCC2	1.18544	9.18978e-23	2.13194e-18
SCN8A	1.18667	1.85266e-12	4.05437e-08
ASF1B	1.1867	1.64474e-19	3.77814e-15
BCAT1	1.18712	2.99931e-16	6.77633e-12
FEN1	1.18834	9.01805e-21	2.08028e-16
TMEM99	1.18909	9.04112e-15	2.02187e-10
TMEM158	1.18916	8.43242e-08	0.00165326
UBXN10-AS1	1.18978	9.98085e-21	2.30188e-16
KIF23	1.19161	1.94888e-13	4.31073e-09
SLC29A2	1.19184	1.07325e-07	0.00209627
ERC2	1.19203	3.63036e-20	8.36036e-16
IGK	1.19283	2.27554e-07	0.00438632
TMC4	1.19286	8.33129e-22	1.92886e-17
SERPINE2	1.19323	4.47461e-10	9.39309e-06
ADAM8	1.19342	1.71306e-24	3.99075e-20
FAM226A /// FAM226B	1.19769	6.37685e-17	1.44614e-12
TREM2	1.19872	1.6791e-10	3.55549e-06
DLX3	1.19937	9.0165e-20	2.07316e-15
COL24A1	1.19939	4.71838e-08	0.000933814
PAICS	1.20054	7.73054e-14	1.71533e-09
ANKRD36C	1.20131	1.28223e-13	2.84104e-09
DGCR9	1.20184	5.43804e-08	0.00107369
ALG1	1.20237	1.68107e-30	3.93975e-26
C4orf48	1.20273	8.03429e-25	1.87231e-20
BMPR1B	1.20312	6.12265e-09	0.000124878
TTC9	1.20342	1.10832e-14	2.4771e-10
LOC102724362	1.20369	7.35791e-08	0.00144649
ELMO3	1.20384	1.81215e-25	4.22701e-21
MAB21L3	1.20425	3.77081e-07	0.00720527
IGH /// IGHA1 /// IGHA2 /// IGHD /// IGHG1 /// IGHG3 /// IGHG4 /// IGHM /// IGHV4-31	1.20563	1.4699e-11	3.17278e-07
HN1L	1.20637	2.76595e-16	6.25023e-12
CHEK1	1.20964	4.3152e-23	1.00234e-18
AV8S2 /// TRAV13-2 /// TRAV13-2	1.21123	1.78949e-07	0.00346249
H2BFS	1.21156	1.57658e-16	3.56763e-12
AZU1	1.21175	1.28657e-07	0.00250418
MX2	1.21191	9.10878e-21	2.10112e-16
MIR646HG	1.21228	5.74867e-10	1.20423e-05
MYO6	1.21286	2.17172e-32	5.09465e-28
ZBTB32	1.21507	3.65698e-10	7.69282e-06
CENPK	1.21679	3.21839e-13	7.10042e-09
TSPAN6	1.21851	6.80476e-24	1.5832e-19
BIRC5 /// EPR-1	1.21929	1.69062e-22	3.92003e-18
LOC101927067	1.21982	2.91544e-17	6.62533e-13
CSPG5	1.22051	4.47161e-07	0.00851484
KIAA1211	1.22082	2.47737e-13	5.47201e-09
SEL1L3	1.22096	1.36675e-32	3.20666e-28
WDR86	1.22235	2.30919e-11	4.96638e-07
HLA-DOB	1.22244	2.45147e-20	5.64818e-16
UCHL1	1.22248	1.35243e-07	0.00263047
SEC24A	1.22493	3.29697e-35	7.74227e-31
NT5E	1.22645	2.93386e-20	6.75698e-16
HMGA1	1.22777	1.89075e-14	4.21882e-10
TMEM54	1.22886	7.52229e-28	1.75939e-23
SOX4	1.22947	2.57766e-23	5.99023e-19
TXNDC17	1.23036	1.13512e-38	2.66731e-34
C3orf14	1.23085	1.73557e-39	4.07894e-35
RALY-AS1	1.23181	6.94459e-27	1.62288e-22
WNT10A	1.23324	8.96345e-11	1.90868e-06
TEKT5	1.23579	1.53393e-09	3.18215e-05
GTSE1 /// TRMU	1.23584	5.4995e-14	1.22204e-09
KIRREL2	1.23982	2.81862e-07	0.00540837
GALNT10	1.24067	2.96318e-31	6.9463e-27
LOC102724257 /// TMC5	1.24091	4.2361e-09	8.67893e-05
EPHB2	1.24298	2.27118e-24	5.28867e-20
C6orf141	1.24356	6.12154e-17	1.38843e-12
GTSE1	1.24363	3.29137e-09	6.76246e-05
UCN	1.2439	1.62726e-12	3.56353e-08
PAK6	1.24526	3.14179e-12	6.85224e-08
MIF	1.24804	2.83894e-29	6.64766e-25
TIGIT	1.25063	3.28501e-17	7.46323e-13
TMPRSS3	1.25087	1.68792e-07	0.00326934
PLA2G7	1.25101	6.83229e-08	0.00134432
XXbac-B476C20.9	1.25195	1.11273e-08	0.000225072
PTK6	1.25308	1.93803e-26	4.5257e-22
CCDC169 /// CCDC169-SOHLH2	1.25313	4.77972e-07	0.00908959
LEPREL4	1.25368	2.62422e-20	6.04516e-16
BLNK	1.25394	9.26261e-24	2.15439e-19
SLC25A10	1.25396	9.23961e-25	2.15292e-20
GPR143	1.2542	5.44508e-11	1.16394e-06
DBNDD1	1.25547	2.11512e-18	4.83496e-14
KLHDC7A	1.25556	1.16008e-10	2.46424e-06
RNF39	1.25605	2.23783e-18	5.11433e-14
PNMAL1	1.25643	2.94959e-10	6.21803e-06
LOC285628 /// MIR146A	1.25669	2.00838e-13	4.44113e-09
PDIA4	1.25701	5.23554e-25	1.22046e-20
HOXC11	1.25795	3.02416e-09	6.21889e-05
MCM2	1.25838	2.85992e-19	6.56122e-15
LOC101928100	1.25872	9.16835e-10	1.91197e-05
CD79A	1.25956	2.81376e-15	6.31239e-11
PLA2G4A	1.25978	4.49414e-16	1.0137e-11
IGHA1 /// IGHG1 /// IGHG3 /// IGHM /// IGHV4-31	1.26016	4.15771e-07	0.00792625
MST1	1.26113	1.78538e-14	3.98496e-10
OCIAD1	1.26332	3.59558e-09	7.381e-05
TPBG	1.26467	5.10908e-16	1.152e-11
ADAM28	1.26516	5.5969e-19	1.28247e-14
MMP15	1.26591	1.59647e-21	3.69359e-17
AMACR /// C1QTNF3-AMACR	1.26606	4.20074e-21	9.70203e-17
DAGLA	1.26661	3.50191e-07	0.00669776
PIM2	1.26679	1.38191e-13	3.06079e-09
ILDR1	1.26761	1.05211e-25	2.45467e-21
RP11-199F11.2	1.2705	9.04581e-17	2.0496e-12
RP11-1152H14.1	1.2724	2.64701e-09	5.451e-05
SSR4	1.27284	1.74813e-41	4.10933e-37
RP11-320N7.2	1.27356	8.08308e-08	0.00158655
LOC102724788 /// PRODH	1.27613	4.95265e-16	1.11677e-11
DPEP1	1.27631	8.03509e-08	0.00157745
HILPDA	1.27637	7.34401e-18	1.6737e-13
GRTP1	1.28089	1.26391e-25	2.94832e-21
CELSR3	1.28245	3.5007e-22	8.11182e-18
LINC00467	1.28313	2.12458e-32	4.98425e-28
HOPX	1.28369	1.363e-08	0.000274754
TFR2	1.2837	9.75146e-12	2.11051e-07
KRTCAP3	1.28501	4.70823e-19	1.07931e-14
CDCA5	1.28652	3.157e-18	7.20839e-14
ADRBK1	1.28803	5.52552e-17	1.25363e-12
GET4 /// SUN1	1.28884	2.76296e-34	6.48633e-30
PVRL4	1.29036	1.68941e-27	3.95052e-23
SDC1	1.29039	1.1857e-31	2.77998e-27
ENTPD3	1.29041	5.70642e-17	1.2945e-12
SLC39A11	1.29172	2.72879e-45	6.41648e-41
RASSF6	1.29232	1.96066e-10	4.14719e-06
ALDH1A2	1.29336	4.93798e-13	1.08769e-08
LOC102724884 /// LOC728613 /// PDCD6	1.2934	5.66141e-20	1.30275e-15
WFDC2	1.29393	3.86337e-14	8.59522e-10
SLFN13	1.29448	1.71867e-10	3.63877e-06
CABYR	1.29697	2.61008e-11	5.60828e-07
SLC6A8	1.29954	1.36804e-10	2.90216e-06
LOC100131043	1.30064	4.47564e-13	9.86297e-09
DEPDC1-AS1	1.30201	3.84735e-08	0.00076416
MXRA5	1.30495	3.0422e-21	7.03144e-17
CATSPERB	1.30518	9.40284e-11	2.00121e-06
EFNA4	1.30592	1.96016e-27	4.58344e-23
CD180	1.3066	1.55666e-20	3.5884e-16
HIST1H4H	1.30754	5.79166e-08	0.00114246
SLC6A10P /// SLC6A10PB /// SLC6A8	1.30758	1.57068e-11	3.38811e-07
EMB	1.30823	5.75663e-36	1.35212e-31
ZSCAN12P1	1.31255	2.22931e-10	4.71053e-06
PRC1	1.31627	2.49562e-13	5.51182e-09
TENM4	1.31635	7.99288e-16	1.8e-11
CYP27C1	1.31694	4.71352e-07	0.00896889
WISP3	1.31915	7.4146e-11	1.58101e-06
DTX2 /// LOC102725292	1.31921	2.26065e-15	5.07426e-11
FAM3B	1.32145	1.71918e-09	3.56026e-05
STX1A	1.3237	6.67545e-17	1.51359e-12
ZNF280B	1.32387	7.26576e-24	1.69023e-19
LIMD2	1.32444	4.22695e-08	0.000838204
PRR11	1.32448	8.88579e-16	2.00028e-11
RHD	1.32508	2.05214e-09	4.24054e-05
GLS2	1.32584	8.31492e-13	1.82612e-08
HIST1H2BH	1.32636	8.39837e-15	1.87872e-10
MYO7A	1.32814	9.08166e-15	2.03084e-10
LRG1	1.33045	1.0498e-15	2.36215e-11
CXCL17	1.33046	2.90591e-17	6.60398e-13
HMGB3P1	1.33057	9.99086e-20	2.2966e-15
SYNE4	1.33119	1.93753e-15	4.35151e-11
ECT2	1.33237	1.86532e-24	4.3449e-20
CCNO	1.33365	8.65832e-08	0.00169694
C1QTNF6	1.33543	4.96823e-18	1.13315e-13
SCIN	1.33589	1.4566e-12	3.19111e-08
LRIG3	1.33813	6.33153e-20	1.45669e-15
GPR115	1.33841	2.31096e-11	4.96994e-07
ROS1	1.33857	1.57279e-14	3.51203e-10
HOOK1	1.34132	3.34844e-28	7.83469e-24
HOTAIR	1.3426	8.57995e-09	0.000174096
KRT19	1.34288	2.1013e-19	4.82291e-15
RAB25	1.3444	1.18568e-26	2.77011e-22
IGHV3-54	1.3451	1.30426e-07	0.0025377
GALNT3	1.34623	3.64934e-28	8.53837e-24
PLEKHG4B	1.35174	4.00137e-16	9.02868e-12
LOC100422737	1.35274	4.86915e-10	1.02145e-05
KIAA0125	1.35534	9.57652e-09	0.000194059
KIF15	1.35867	8.99596e-16	2.02499e-11
LINC00857	1.35896	4.99824e-08	0.000988553
RPL39L	1.35926	1.01455e-14	2.26802e-10
FANCI	1.36017	3.15579e-15	7.07685e-11
TIMP1	1.36039	7.40054e-13	1.62664e-08
KBTBD12	1.3604	6.20883e-16	1.39947e-11
HOXC10	1.36199	2.2142e-11	4.76385e-07
ACTG1P4 /// AMY1A /// AMY1B /// AMY1C /// AMY2A /// AMY2B	1.36254	1.94904e-10	4.12319e-06
CASKIN1	1.36338	3.58996e-09	7.3702e-05
LOC101928152	1.36353	3.2108e-14	7.14917e-10
MNX1-AS1	1.36459	6.15435e-08	0.00121265
LOC340178	1.36753	2.68264e-13	5.92274e-09
PDILT	1.36806	2.24678e-15	5.04358e-11
C11orf80	1.36884	1.83279e-28	4.28854e-24
HOXB7	1.36925	3.47765e-15	7.79759e-11
MYRFL	1.36976	5.30025e-08	0.00104707
SMPX	1.36993	7.5888e-08	0.00149112
CLCNKB	1.37048	8.18997e-11	1.74495e-06
SHCBP1	1.37208	3.87063e-12	8.43255e-08
SYT12	1.37253	2.44722e-12	5.34669e-08
CYP7B1	1.37557	1.28708e-13	2.85153e-09
GRHL1	1.3756	4.54913e-18	1.03788e-13
ANP32E	1.37644	7.97897e-23	1.85136e-18
SNORA74A	1.37893	3.71579e-08	0.000738476
RAD51AP1	1.37954	7.37945e-17	1.67285e-12
RCAN3	1.37954	2.9205e-08	0.000582289
TNFRSF21	1.3808	1.87817e-24	4.37463e-20
PAGR1	1.3813	4.1956e-07	0.00799807
MAP3K13	1.38219	6.02124e-15	1.34815e-10
COL9A3	1.38268	2.33867e-07	0.00450499
TRIP13	1.38482	8.15155e-08	0.00159958
PRSS16	1.38496	6.83708e-25	1.59366e-20
FUT8	1.38749	1.8904e-34	4.43827e-30
LTB	1.38757	1.70385e-19	3.9134e-15
IGKV1-37 /// IGKV1-37 /// IGKV1D-37 /// IGKV1D-37	1.39447	2.58575e-07	0.00497136
FNDC1	1.39644	2.24528e-07	0.0043289
FCRLA	1.39833	1.41914e-11	3.06393e-07
SSX4 /// SSX4B	1.40139	1.09494e-09	2.27867e-05
HOXB13	1.40252	2.75361e-07	0.00528666
EZH2	1.40311	6.29418e-17	1.42746e-12
HIST1H2BC	1.40364	3.48318e-12	7.59193e-08
CDT1	1.40403	2.41584e-14	5.38564e-10
CDK1	1.40415	3.15927e-14	7.03474e-10
KCNK1	1.40421	7.27905e-20	1.6744e-15
EHF	1.40515	1.87962e-14	4.19437e-10
ASCL5	1.40551	4.26953e-12	9.29733e-08
GPR19	1.408	1.31569e-12	2.88387e-08
DSG2	1.40861	7.94304e-32	1.86264e-27
RECQL4	1.40988	3.8047e-20	8.76033e-16
GOLT1A	1.41054	8.99672e-20	2.06871e-15
NPPC	1.41077	2.95822e-11	6.3516e-07
SKA3	1.41338	2.42989e-17	5.52388e-13
ENAM	1.41357	2.86968e-07	0.00550405
KREMEN2	1.41518	5.14761e-16	1.16063e-11
LOC101929224	1.41758	1.55836e-09	3.23188e-05
HTR2B	1.41776	3.70974e-08	0.000737347
CENPM	1.4179	9.10321e-08	0.00178323
ARHGEF19	1.41923	5.6852e-27	1.3288e-22
EN2	1.41978	8.88037e-13	1.95004e-08
VWDE	1.42018	2.62756e-07	0.00504965
DQ576800	1.42314	1.5407e-09	3.19587e-05
TFAP2C	1.4245	6.12025e-20	1.40821e-15
FA2H	1.42524	6.22349e-14	1.3823e-09
LOC101927972	1.42579	2.03396e-07	0.00392656
CD38	1.42844	1.54729e-11	3.33828e-07
SLAMF7	1.42943	6.43356e-12	1.3964e-07
HIST1H2BE	1.43021	7.48865e-18	1.70651e-13
MCM4	1.43048	1.36931e-14	3.0589e-10
SLC39A4	1.43259	4.95103e-23	1.14978e-18
NCAPH	1.43397	2.83341e-11	6.0856e-07
TMEM184A	1.43545	8.84027e-18	2.0139e-13
RHOV	1.43656	1.41437e-07	0.0027494
IFT80 /// TRIM59	1.43747	3.64061e-22	8.43566e-18
RNF157-AS1	1.43928	4.60473e-18	1.05052e-13
ASPHD1	1.4399	3.94621e-17	8.96144e-13
NETO1	1.44065	8.03786e-12	1.74156e-07
TM4SF1	1.44843	2.90936e-08	0.000580155
MUC1	1.4487	8.69697e-20	1.99996e-15
FGF11	1.44941	3.63496e-21	8.39858e-17
NDC80	1.45006	4.04677e-14	9.00082e-10
HOXA10	1.45105	3.25337e-08	0.000647583
XPR1	1.45245	2.2471e-29	5.26226e-25
JSRP1	1.45691	3.77006e-09	7.73578e-05
AC128677.4 /// CH17-132F21.1 /// IGKV1OR-1 /// IGKV1OR-1 /// IGKV1OR10-1 /// IGKV1OR10-1 /// IGKV1OR2-2	1.45793	3.45975e-10	7.2807e-06
DOK5	1.45794	9.29818e-14	2.06243e-09
PNOC	1.45876	9.32182e-10	1.94332e-05
ESPL1	1.45988	1.57617e-20	3.63323e-16
CKAP2 /// IGLC1 /// IGLV1-40 /// IGLV1-40 /// IGLV1-50 /// IGLV1-50	1.46105	6.17447e-11	1.31868e-06
CBLC	1.4654	3.47979e-12	7.5849e-08
LOC101929777 /// WNT3	1.4658	4.14456e-23	9.62739e-19
RNF43	1.46638	4.32526e-20	9.95762e-16
IL36G	1.46982	1.34318e-11	2.90099e-07
TTC39A	1.47208	4.865e-07	0.00925081
LOC101927507	1.47502	1.13905e-12	2.49895e-08
FHL2	1.47633	4.40671e-11	9.4383e-07
REEP6	1.47654	2.55987e-21	5.91791e-17
RALGPS2	1.478	4.19415e-25	9.77824e-21
CLLU1 /// LOC100507616	1.47816	3.31319e-13	7.30757e-09
TMEM92	1.47849	3.87038e-34	9.08532e-30
KCND2	1.47979	2.62426e-10	5.53587e-06
C20orf197	1.47986	1.76924e-08	0.000355405
PMAIP1	1.48153	1.75272e-12	3.83618e-08
SIX2	1.48262	1.56101e-15	3.50915e-11
CKAP2	1.48368	2.49941e-14	5.57145e-10
LOC101928820	1.487	8.02513e-23	1.86199e-18
CTA-250D10.23	1.48766	1.22395e-12	2.68412e-08
PON1	1.48985	2.35805e-10	4.97997e-06
ARHGEF16	1.49135	2.14361e-38	5.03662e-34
FOXO6	1.49379	4.16317e-25	9.70643e-21
RAB38	1.49411	2.04356e-33	4.79604e-29
OIP5	1.49423	1.42144e-10	3.0143e-06
VMP1	1.49432	4.31052e-13	9.49952e-09
KRT8	1.49789	9.65282e-11	2.05383e-06
C9orf84	1.49879	4.81819e-08	0.000953328
CKAP2L	1.49914	2.77439e-12	6.05733e-08
WNT4	1.50261	3.89675e-07	0.00744084
FAM83E	1.50422	4.13919e-11	8.86822e-07
ALOX12P2	1.50579	3.24711e-07	0.00621659
CILP2	1.5059	7.44307e-18	1.6962e-13
LAMP5	1.50679	6.90563e-15	1.54534e-10
CTD-2256P15.2	1.508	7.4205e-09	0.000150889
EYA4	1.51042	3.31801e-16	7.49472e-12
HS3ST1	1.51061	1.22139e-12	2.67862e-08
NGEF	1.51114	1.4798e-10	3.13761e-06
SPAG5	1.51184	2.55811e-19	5.8701e-15
CAPN13	1.51534	2.52176e-13	5.5693e-09
BMS1P20	1.51801	8.07683e-10	1.68668e-05
PYCR1	1.52053	3.42902e-26	8.0047e-22
LOC101927668 /// MACC1	1.52114	4.29643e-22	9.95311e-18
CLIC6	1.52178	2.15359e-12	4.70861e-08
TK1	1.52932	8.09019e-28	1.89205e-23
LMF1	1.53643	4.54026e-08	0.000899108
DSP	1.53958	4.15242e-21	9.59085e-17
TRIM59	1.54084	1.60099e-28	3.74648e-24
LY6E	1.54121	6.38798e-26	1.49083e-21
PPEF1	1.54139	1.14748e-09	2.38596e-05
POLQ	1.54203	4.4462e-21	1.02681e-16
F2RL1	1.54279	7.32071e-26	1.70843e-21
CKAP2 /// IGLC1 /// IGLV3-1 /// IGLV3-1 /// IGLV@	1.54379	1.11122e-09	2.31201e-05
IGH /// IGHA1 /// IGHA2 /// IGHD /// IGHG1 /// IGHG3 /// IGHG4 /// IGHM /// IGHV3-23 /// IGHV4-31	1.54997	4.2971e-10	9.02434e-06
ANKRD36BP2	1.55051	7.67481e-13	1.68623e-08
MANEAL	1.5514	3.80133e-34	8.92361e-30
GRHL3	1.55191	6.10245e-10	1.27749e-05
KIF11	1.55599	1.58753e-19	3.64687e-15
FAXC	1.556	9.42141e-20	2.16589e-15
PON3	1.55604	5.60518e-22	1.29833e-17
PMCH	1.55697	1.93194e-08	0.000387567
HOXC9	1.55796	1.17993e-09	2.45319e-05
RAB26	1.55801	2.4303e-43	5.71362e-39
WNT7B	1.55921	1.1875e-11	2.56784e-07
IGLJ3	1.56145	1.61986e-07	0.00314043
BCAS1	1.56388	2.58162e-07	0.00496368
LOC100506098	1.56767	6.71097e-28	1.56976e-23
BMP8A	1.57111	1.77996e-09	3.68452e-05
NUP210L	1.57121	6.31527e-11	1.34869e-06
CCNE1	1.57207	1.24779e-14	2.78769e-10
ANXA9	1.57228	2.36143e-14	5.26457e-10
MKI67	1.57415	4.89574e-22	1.1341e-17
IGLC1 /// IGLJ3 /// IGLV2-14 /// IGLV@	1.57477	2.7866e-07	0.0053486
ITGB8	1.57659	4.86903e-12	1.05911e-07
KIF18B	1.57845	1.53745e-19	3.532e-15
DEPTOR	1.57905	3.64283e-21	8.41639e-17
KIAA1024	1.58006	2.12438e-16	4.80365e-12
GPR160	1.58216	3.11371e-29	7.29075e-25
VSTM2L	1.58309	9.57735e-10	1.99554e-05
IGLL5	1.58384	4.54049e-08	0.000899109
F12	1.58528	5.97466e-21	1.37913e-16
SLC41A2	1.59301	4.72872e-23	1.09829e-18
RP11-742B18.1	1.59522	4.59898e-09	9.4109e-05
IGH /// IGHA1 /// IGHD /// IGHG1 /// IGHG3 /// IGHM /// IGHV3-23 /// IGHV4-31	1.59535	2.29117e-08	0.000458669
STEAP3	1.59829	5.28777e-12	1.1494e-07
MAGED4 /// MAGED4B /// SNORA11D /// SNORA11E	1.60064	3.29639e-19	7.56125e-15
CDCA2	1.60116	1.68299e-23	3.91313e-19
PC	1.60151	1.47046e-23	3.41926e-19
SRCIN1	1.60183	2.694e-11	5.78698e-07
OVOL1	1.60325	7.75907e-26	1.81066e-21
LOC101930067	1.60549	5.00279e-11	1.0704e-06
GALNT7	1.6084	8.38048e-53	1.97101e-48
PTTG1	1.60955	5.83606e-23	1.35484e-18
MEX3A	1.60956	1.34518e-13	2.97957e-09
VPREB3	1.61128	1.69868e-12	3.71859e-08
NKX3-2	1.61182	7.45175e-15	1.66733e-10
RP13-238F13.5	1.61521	2.59187e-07	0.00498286
SCUBE2	1.61648	1.11961e-07	0.00218492
LOC101927934	1.61698	2.26063e-08	0.000452623
FAP	1.61757	4.49581e-25	1.04811e-20
AQP5	1.61883	3.5501e-07	0.00678885
PAX5	1.62	6.34741e-10	1.32845e-05
SYT7	1.62403	9.52102e-16	2.14261e-11
ATP6V1C2	1.62591	1.98714e-13	4.39435e-09
GJB3	1.62591	7.97186e-08	0.00156527
NOX4	1.62759	1.39205e-18	3.18515e-14
MZB1	1.62778	9.36321e-10	1.95148e-05
CCL19	1.63028	1.78839e-11	3.85309e-07
FUT3	1.63273	3.17552e-23	7.37833e-19
FMO9P	1.63367	1.24522e-07	0.00242593
TNFRSF17	1.63395	4.4991e-10	9.44362e-06
SLC6A3	1.63649	1.85673e-09	3.84175e-05
DOCK3	1.63797	1.02177e-08	0.000206857
KLC3	1.63881	7.92941e-13	1.74185e-08
SLC24A2	1.63885	8.90245e-14	1.97474e-09
PLD5	1.64373	8.30441e-14	1.84234e-09
IGLC1 /// IGLV3-25 /// IGLV3-25	1.64373	1.93132e-10	4.08589e-06
PYCRL	1.64549	1.88574e-13	4.17145e-09
SMPDL3B	1.64813	5.92932e-24	1.37975e-19
LOC101927722	1.6485	5.18207e-11	1.10834e-06
SLC52A1	1.65288	3.00287e-12	6.55256e-08
CA9	1.65566	7.66971e-09	0.000155902
OR7E14P	1.65637	7.91629e-22	1.83294e-17
ERO1L	1.6566	5.48227e-33	1.28636e-28
SYT2	1.6568	3.54932e-15	7.95793e-11
TDRKH	1.65708	3.89561e-39	9.15469e-35
FERMT1	1.65913	3.90148e-13	8.6008e-09
LOC101930052 /// LOC102724562 /// MST1 /// MST1L /// MST1P2	1.66285	4.1043e-15	9.19692e-11
LAD1	1.66412	7.81609e-28	1.82803e-23
ZPLD1	1.6662	3.83705e-09	7.87133e-05
HIST1H3A /// HIST1H3B /// HIST1H3C /// HIST1H3D /// HIST1H3E /// HIST1H3F /// HIST1H3G /// HIST1H3H /// HIST1H3I /// HIST1H3J	1.66648	4.67806e-09	9.57038e-05
SULT4A1	1.66788	1.49817e-10	3.17611e-06
RP11-44F14.8	1.67732	1.01809e-16	2.30628e-12
SALL1	1.6774	2.47429e-07	0.00476104
STK31	1.67765	6.00243e-26	1.40091e-21
GPT2	1.67896	1.59433e-29	3.73408e-25
MAD2L1	1.68361	1.38494e-21	3.20476e-17
LGI2	1.68527	8.56794e-09	0.000173869
PDZK1IP1	1.68563	9.73512e-23	2.25835e-18
GPR84	1.68638	1.97063e-15	4.42564e-11
TRAIP	1.68795	9.62154e-10	2.00465e-05
BRIP1	1.69171	2.16085e-26	5.04559e-22
PABPC1L	1.69226	3.64212e-32	8.54333e-28
SPC25	1.69247	5.20659e-14	1.15716e-09
ATP6V0A4	1.69449	5.46722e-10	1.14598e-05
CDC6	1.69622	2.13131e-20	4.91183e-16
GUCY1B2	1.69788	1.22853e-12	2.69381e-08
C4BPB	1.69824	7.46061e-09	0.000151697
LOC102659288	1.70184	6.36597e-11	1.35926e-06
SUSD4	1.70194	3.4812e-25	8.11711e-21
PCSK1N	1.7047	1.17716e-18	2.69405e-14
PCAT6	1.70887	1.16309e-36	2.73199e-32
RHCE /// RHD	1.71331	2.09196e-19	4.80188e-15
ZNF750	1.71444	1.58939e-21	3.67752e-17
YBX2	1.71614	1.02172e-14	2.28395e-10
C11orf86	1.71617	7.64973e-11	1.63054e-06
NUSAP1	1.71706	1.89269e-18	4.32839e-14
TLCD1	1.71861	2.07014e-22	4.7988e-18
GRB14	1.72285	9.66966e-16	2.17596e-11
QPCT	1.72343	1.74386e-07	0.00337577
SYCE3	1.72346	3.58411e-16	8.09328e-12
RASGEF1A	1.72478	1.26875e-24	2.9558e-20
RP11-44F21.5	1.72684	2.77422e-12	6.05724e-08
MS4A1	1.7276	4.17136e-13	9.1941e-09
HOXC13	1.72774	1.64785e-10	3.48999e-06
RNF183	1.72977	1.38965e-08	0.000280057
DUXAP10 /// LINC01296	1.72978	3.68956e-16	8.32919e-12
CDCA3	1.73226	1.11195e-18	2.54503e-14
BUB1	1.73244	2.33118e-23	5.41789e-19
CTA-384D8.35	1.73564	1.02523e-20	2.36438e-16
CENPE	1.73905	1.89985e-18	4.34457e-14
HIST2H2AA3 /// HIST2H2AA4	1.74004	7.88959e-18	1.79772e-13
MUC20	1.74591	2.30624e-21	5.33411e-17
SLC12A8	1.75033	9.12503e-25	2.12632e-20
CLDN4	1.75173	5.54957e-27	1.29716e-22
LOC641515	1.75345	5.12758e-11	1.09684e-06
LINC00858	1.75406	3.20338e-10	6.74951e-06
BCMO1	1.75978	5.03756e-20	1.15954e-15
TNFSF11	1.76065	1.05182e-13	2.33209e-09
CLDN1	1.76095	3.81844e-09	7.83353e-05
C1orf53	1.7651	4.88088e-28	1.14183e-23
PLEK2	1.76526	1.91315e-23	4.44711e-19
DPY19L1	1.76538	2.77207e-31	6.49857e-27
KCNQ5	1.76724	4.14367e-18	9.45711e-14
IGLV1-44	1.76846	4.77642e-08	0.000945157
UBE2C	1.77344	1.68159e-19	3.86261e-15
IL22RA2	1.77451	1.68994e-16	3.82315e-12
GINS2	1.77475	5.80373e-23	1.34739e-18
STIL	1.77911	6.54822e-31	1.53477e-26
POU3F2	1.78018	2.58899e-08	0.000517098
TMEM63C	1.7835	7.32397e-19	1.67748e-14
SLC44A5	1.78487	2.36225e-10	4.98835e-06
LOC101928710	1.78887	4.82715e-16	1.08872e-11
IGH /// IGHA1 /// IGHA2 /// IGHG1 /// IGHG2 /// IGHG3 /// IGHM /// IGHV4-31 /// LOC102725526	1.79037	2.91892e-10	6.15396e-06
SEMA4B	1.79057	1.27758e-26	2.98455e-22
RDM1	1.79178	4.86466e-16	1.09708e-11
PROC	1.7926	2.85117e-12	6.2241e-08
LOC283177	1.79346	2.47353e-21	5.71929e-17
GALNT6	1.7947	1.17593e-12	2.57939e-08
CKAP2 /// DKFZp667J0810 /// IGLC1 /// IGLJ2 /// IGLJ2 /// IGLJ3 /// IGLJ3 /// IGLJ3 /// IGLV1-36 /// IGLV1-36 /// IGLV1-44 /// IGLV1-50 /// IGLV1-50 /// IGLV@	1.79627	7.01101e-10	1.46593e-05
CEMIP	1.80165	7.57437e-16	1.7062e-11
LOC285556	1.80185	2.60343e-07	0.00500457
MFSD4	1.8039	5.41229e-20	1.24553e-15
CHI3L1	1.80422	1.57574e-07	0.00305693
RP11-1L12.3	1.80522	2.89085e-16	6.53187e-12
KIF20A	1.80589	2.34275e-20	5.39816e-16
MEGF10	1.80596	8.1667e-09	0.000165898
NHS	1.80982	8.33125e-27	1.94685e-22
RASAL1	1.81	2.07432e-24	4.83068e-20
TMEM45B	1.81247	5.80175e-16	1.30789e-11
PPP1R14D	1.81311	3.26188e-09	6.70219e-05
LOC101928620 /// POU2AF1	1.81477	5.23664e-15	1.1728e-10
CELSR1	1.81529	4.88646e-08	0.000966639
CAPN8	1.81963	3.63617e-24	8.46428e-20
KIF14	1.82554	3.42588e-22	7.93912e-18
IGFBPL1	1.8264	5.94198e-14	1.32001e-09
QPRT	1.82864	5.43271e-21	1.25414e-16
UHRF1	1.82994	4.3999e-19	1.0089e-14
SPP2	1.83013	3.89877e-07	0.00744431
SPAG4	1.83255	1.42664e-20	3.28912e-16
IGHA1 /// IGHG1 /// IGHG3 /// IGHM /// IGHV4-31 /// LOC100293211	1.83391	4.5912e-11	9.82976e-07
HOXD1	1.836	1.90415e-14	4.24853e-10
LOC100129029 /// LOC100131270	1.83873	3.01907e-09	6.20872e-05
CYP27B1	1.84336	2.93211e-20	6.75324e-16
EDN2	1.84406	5.31398e-09	0.000108565
S100B	1.84552	1.72022e-22	3.98849e-18
PBK	1.8488	4.26397e-11	9.13512e-07
SLC2A1	1.85053	3.16509e-19	7.26041e-15
SRD5A3	1.85527	7.29362e-36	1.71305e-31
MDK	1.85614	1.38344e-34	3.24845e-30
IL4I1	1.86153	1.5366e-17	3.49653e-13
SIX4	1.86182	3.05567e-10	6.44014e-06
AIM2	1.86211	9.24161e-16	2.07992e-11
BEAN1	1.86225	1.50408e-19	3.45562e-15
CPA6	1.86481	1.60612e-09	3.32917e-05
IGKV1-17 /// IGKV1-17	1.86485	8.04704e-11	1.71466e-06
CDKN3	1.86556	1.21155e-11	2.61913e-07
SLC22A18	1.87276	8.87301e-36	2.08391e-31
GALNT14	1.87523	3.35029e-14	7.45808e-10
HHLA2	1.87956	1.56127e-09	3.2376e-05
TTK	1.88012	4.42511e-20	1.01866e-15
STEAP1	1.88109	7.89358e-17	1.78892e-12
PCP4L1	1.88148	2.24939e-16	5.0852e-12
HJURP	1.88264	1.60161e-15	3.6001e-11
DIO1	1.88742	1.11991e-08	0.000226501
FUT2	1.89009	1.94406e-24	4.5279e-20
ENPP3	1.8901	4.0209e-12	8.75832e-08
B3GAT1	1.89289	1.11754e-09	2.32482e-05
ACE2	1.89385	8.6939e-09	0.000176364
HIST1H2BD	1.89981	2.36549e-29	5.53926e-25
PODXL2	1.90608	1.67871e-15	3.77291e-11
ZWINT	1.90904	1.98158e-24	4.61511e-20
CLDN3	1.91263	4.78702e-23	1.11179e-18
KDELR3	1.91452	4.06961e-17	9.24005e-13
IGLL3P	1.91464	7.149e-12	1.55033e-07
ADAM12	1.91481	3.75655e-16	8.47892e-12
SCGB3A1	1.91664	2.37325e-10	5.01089e-06
CCNB1	1.91738	3.10476e-24	7.22787e-20
NEK2	1.91877	1.47197e-17	3.3499e-13
MAST1	1.92249	3.57071e-16	8.06339e-12
B3GNT6	1.92271	1.1192e-08	0.00022637
CFB	1.92365	1.35394e-17	3.08171e-13
MYEOV	1.92435	2.9193e-07	0.0055966
CD24	1.92552	1.35447e-17	3.08278e-13
HRASLS	1.92591	5.53541e-18	1.26213e-13
NCAPG	1.93346	4.22833e-18	9.64906e-14
TDO2	1.93584	6.38987e-16	1.44021e-11
IGHA1 /// IGHA2 /// IGHG1 /// IGHG3 /// IGHM /// IGHV3-23 /// IGHV4-31	1.93591	8.76999e-10	1.83012e-05
ST14	1.93704	1.4879e-26	3.475e-22
MND1	1.93865	7.33639e-25	1.70989e-20
BC005081 /// RP11-284F21.10	1.93953	1.49572e-19	3.43672e-15
ORC6	1.94054	7.32201e-30	1.7154e-25
SFN	1.94196	9.61893e-08	0.00188223
HES6	1.94577	2.88234e-15	6.46596e-11
C5orf46	1.94669	1.14302e-08	0.00023105
KIF2C	1.94719	1.29718e-26	3.02996e-22
GINS1	1.95132	1.85905e-26	4.34144e-22
NQO1	1.95181	1.40054e-29	3.28089e-25
IGKC /// IGKV2-28 /// IGKV2-28 /// IGKV2D-28 /// IGKV2D-28	1.95228	1.3612e-08	0.000274418
PPP1R1B	1.95321	1.14656e-08	0.000231754
LOC100505938	1.95866	2.85025e-19	6.53933e-15
SULT1C2	1.96162	1.0561e-10	2.24496e-06
AURKA	1.96181	8.91195e-23	2.06757e-18
LY6K	1.96401	2.75152e-07	0.00528292
PLAU	1.96686	1.10665e-25	2.5818e-21
PKIB	1.96753	8.20336e-14	1.82008e-09
IGHM	1.96992	6.6727e-09	0.00013593
PITX2	1.97137	1.03534e-09	2.15537e-05
IGLJ3 /// IGLV3-19 /// IGLV3-19	1.97279	2.89807e-07	0.00555618
BCL2L15	1.97464	5.32863e-20	1.22638e-15
PSAT1	1.97531	1.24126e-22	2.87923e-18
GYG2	1.9768	1.30249e-15	2.92904e-11
ST6GALNAC1	1.98113	1.85534e-13	4.10474e-09
GUCA1A	1.98191	2.47291e-09	5.09716e-05
CYAT1	1.98456	1.9686e-07	0.00380352
FAM111B	1.98475	3.20643e-17	7.28533e-13
NR2E1	1.98913	9.52663e-12	2.06232e-07
PPAP2C	1.99067	1.62776e-12	3.56448e-08
DDIT4L	1.99255	1.42437e-07	0.00276791
DIAPH3	1.99257	6.51089e-11	1.38988e-06
KIFC1	1.9955	5.00278e-18	1.14093e-13
FAM83B	2.00045	1.19135e-08	0.000240629
AGR2	2.00156	3.04967e-23	7.08622e-19
RHBDL1	2.00267	4.4672e-16	1.00771e-11
HLA-DQB2	2.00293	2.14575e-12	4.69168e-08
EGLN3	2.00531	4.38808e-17	9.96137e-13
CIT /// MIR1178	2.00538	2.17927e-15	4.89289e-11
FOXM1	2.00607	3.68377e-16	8.31648e-12
LINC00511 /// LINC00673	2.00698	1.40909e-18	3.22399e-14
LOC100505920	2.01445	1.59516e-18	3.64908e-14
DPP4	2.01452	3.5608e-27	8.32552e-23
THBS2	2.01482	2.46035e-21	5.68955e-17
CEACAM1	2.01509	3.99888e-32	9.37978e-28
DMRTA2	2.01694	1.50196e-10	3.18386e-06
BC017398 /// CTD-2314B22.3 /// DQ786293 /// DUXAP10 /// LL22NC03-N64E9.1	2.01712	2.7613e-18	6.30709e-14
ADAMTS16	2.01806	1.31939e-08	0.000266121
abParts /// IGKC /// IGKV4-1 /// IGKV4-1	2.03005	6.27283e-08	0.00123562
MEP1A	2.03096	9.28415e-09	0.000188208
SLCO5A1	2.03131	2.8163e-18	6.43214e-14
GJB1	2.0407	1.74866e-23	4.06546e-19
ORC1	2.04453	2.68148e-20	6.17678e-16
SLC28A3	2.04482	4.79811e-21	1.10793e-16
GOLGA7B	2.04648	4.70037e-14	1.04489e-09
BAAT	2.0496	3.94927e-21	9.1228e-17
STYK1	2.05007	1.12594e-24	2.62321e-20
FOXE1	2.05312	2.13727e-17	4.86059e-13
SRPX2	2.06117	2.47012e-21	5.71166e-17
HIST1H2BG /// HIST1H2BJ	2.06194	6.77022e-11	1.44483e-06
KRT80	2.06308	4.74277e-19	1.08714e-14
EPN3	2.06644	1.11847e-21	2.5886e-17
MYO3B	2.0675	6.1667e-13	1.35723e-08
STMN2	2.06909	1.97928e-22	4.58877e-18
MUM1L1	2.07046	2.95849e-07	0.00567143
CPNE4	2.07069	3.60005e-16	8.1289e-12
APOH	2.07841	8.75109e-10	1.82626e-05
KCNK5	2.07887	6.00238e-32	1.40762e-27
C16orf59	2.08126	3.3264e-31	7.79741e-27
SLC9A2	2.08137	1.88301e-07	0.00364061
DIO2	2.08608	1.13829e-10	2.41817e-06
FCRL5	2.08816	2.12161e-12	4.63953e-08
CST2	2.08825	2.12069e-25	4.94587e-21
CXCL6	2.09376	1.97625e-07	0.00381772
CDC20	2.09512	3.67471e-16	8.29675e-12
IGKV1OR2-108 /// IGKV1OR2-108	2.10286	3.58095e-10	7.53388e-06
EEF1A2	2.10441	4.36282e-12	9.49874e-08
HIST1H2AM	2.10522	2.84043e-18	6.4867e-14
NUF2	2.10914	5.56703e-19	1.27569e-14
C1orf106	2.11273	1.50352e-34	3.53027e-30
ALDH3B2	2.11378	5.61517e-08	0.00110815
CRYM	2.12324	7.3492e-22	1.70178e-17
RMI2	2.12498	7.25359e-34	1.70249e-29
SRD5A1	2.13106	2.44365e-38	5.74136e-34
POF1B	2.13136	2.71409e-14	6.04781e-10
EPHX3	2.13447	4.98081e-38	1.17019e-33
SPINK5	2.13451	9.01386e-12	1.95195e-07
LYPD3	2.13804	2.14384e-07	0.00413569
GABBR1 /// UBD	2.1438	8.19555e-18	1.86728e-13
TDRD5	2.1546	6.6681e-10	1.3949e-05
EGOT	2.15852	7.15813e-19	1.63971e-14
KIAA0101	2.16253	2.24701e-30	5.26541e-26
SGPP2	2.17667	1.52634e-29	3.57514e-25
CENPF	2.18148	5.16709e-23	1.1999e-18
DEPDC1	2.18256	4.34314e-20	9.99835e-16
CD19	2.18872	3.08604e-15	6.92198e-11
ERCC6L	2.1943	4.01415e-21	9.27187e-17
CKMT1A /// CKMT1B	2.19564	1.40621e-09	2.91872e-05
KDM4C /// KDM4C	2.1958	3.44447e-23	8.00253e-19
DNAJC22	2.19689	8.9632e-21	2.06772e-16
SMIM22	2.19779	2.17035e-17	4.93538e-13
OCIAD2	2.21615	1.65202e-63	3.88554e-59
GDF15	2.2183	7.76371e-20	1.78573e-15
KLHDC8A	2.21856	6.5114e-12	1.41317e-07
IGHG1 /// IGHM /// LOC102725426 /// MIR8071-1 /// MIR8071-2	2.21997	2.03591e-18	4.65491e-14
MMP9	2.22118	1.55914e-07	0.0030252
KRT16	2.22869	4.41266e-08	0.000874369
CTHRC1	2.23518	7.55835e-21	1.74409e-16
SBK1	2.23603	1.07506e-36	2.52531e-32
CEP55	2.23639	7.15029e-18	1.62962e-13
GLB1L2	2.23662	3.58554e-11	7.68811e-07
CNFN	2.24196	4.89842e-23	1.13761e-18
KCNN4	2.25101	2.04005e-20	4.70169e-16
COMP	2.25607	1.2369e-07	0.00241011
SULF1	2.25943	5.23856e-23	1.21645e-18
ALPK2	2.26153	1.97356e-19	4.5311e-15
WASIR1 /// WASIR1 /// WASIR2 /// WASIR2	2.26354	5.45061e-26	1.27223e-21
KIAA1324	2.26454	1.86475e-16	4.21788e-12
KIF4A	2.26743	2.56197e-18	5.85307e-14
BUB1B	2.27017	3.97107e-18	9.06516e-14
DPP10-AS1	2.28044	1.6528e-22	3.83251e-18
BIRC5	2.28206	1.31975e-17	3.00415e-13
NEIL3	2.28463	1.43835e-08	0.000289756
CENPA /// SLC35F6	2.30197	1.47276e-17	3.35156e-13
XKRX	2.3056	2.10131e-18	4.8038e-14
GOLM1	2.31199	2.05723e-40	4.83553e-36
LINC00460	2.31559	9.14831e-10	1.90788e-05
C15orf48	2.31954	3.00554e-19	6.8947e-15
TPX2	2.32251	8.26991e-19	1.89373e-14
FLJ22184	2.32411	2.126e-13	4.69974e-09
FCGBP	2.32444	6.28106e-23	1.45796e-18
FAM101A /// ZNF664-FAM101A	2.32505	1.30321e-07	0.00253579
P2RY6	2.33335	8.10461e-22	1.87646e-17
DLX6-AS1	2.33588	8.53124e-09	0.000173141
UGT8	2.34101	1.2385e-19	2.84594e-15
PPAPDC1A	2.34685	1.94535e-14	4.33989e-10
CST4	2.35014	2.89878e-23	6.7359e-19
DNAJC12	2.3546	1.81051e-10	3.83268e-06
BIK	2.35584	4.73824e-24	1.10273e-19
GNGT1	2.3712	1.48635e-11	3.20799e-07
LTF	2.37347	1.94963e-10	4.12424e-06
COL1A1	2.37389	1.06874e-23	2.48567e-19
RAD54L	2.38002	2.88926e-26	6.74499e-22
KRT15	2.38498	3.33855e-09	6.85904e-05
TMEM238	2.39028	9.72375e-25	2.26563e-20
RRM2	2.39781	5.59793e-23	1.29967e-18
ARSE	2.40029	7.41676e-21	1.71149e-16
LOC101929272	2.402	7.55083e-14	1.67553e-09
NRK	2.40203	3.66807e-10	7.71578e-06
TMEM27	2.4186	1.86826e-09	3.86505e-05
IYD	2.42484	2.68468e-11	5.76723e-07
NELL1	2.44454	3.39874e-07	0.00650349
LEMD1	2.44742	3.85597e-24	8.97555e-20
APELA	2.44791	2.05828e-11	4.43025e-07
HNF4G	2.44839	1.11987e-15	2.51959e-11
CDH3	2.45873	1.14631e-16	2.59627e-12
ASPM	2.46384	7.81067e-21	1.80208e-16
SCG5	2.46437	6.43027e-11	1.37286e-06
LINC00525	2.47091	1.20167e-15	2.70305e-11
HMMR	2.47538	2.59496e-26	6.05819e-22
HMGB3	2.48192	2.72165e-31	6.38064e-27
FAM83A	2.50937	1.21033e-10	2.56976e-06
CDKN2A	2.51036	2.13874e-11	4.60257e-07
SYT16	2.51392	5.94502e-26	1.38757e-21
DPP10	2.526	6.44288e-16	1.45203e-11
ANKRD22	2.53188	1.82506e-41	4.28998e-37
B3GNT3	2.53869	1.18714e-32	2.7854e-28
FRMD5	2.54262	1.39388e-27	3.25959e-23
CA10	2.54376	1.2564e-11	2.7152e-07
IGLC1 /// IGLV3-10 /// IGLV3-10	2.54541	2.30935e-09	4.76349e-05
DLGAP5	2.54741	3.91385e-19	8.97642e-15
HIST1H2AE	2.54932	6.38788e-14	1.41856e-09
HSD17B2	2.55788	3.06605e-07	0.00587577
UNC5CL	2.5662	9.93857e-29	2.32642e-24
ETV4	2.58968	5.65643e-32	1.3266e-27
MFSD6L	2.59134	9.7719e-18	2.22575e-13
UBE2T	2.59274	6.97889e-29	1.63383e-24
SPINK13	2.59574	1.81739e-08	0.000364986
LOC145837	2.61057	5.50064e-14	1.22224e-09
MELK	2.62416	8.35929e-20	1.92247e-15
IGSF9	2.62595	4.62622e-21	1.06833e-16
CDCA8	2.63166	1.34823e-28	3.1554e-24
LCT	2.63437	1.77391e-17	4.03547e-13
PCDH7	2.6354	5.36982e-14	1.19339e-09
E2F8	2.63855	7.5319e-22	1.74401e-17
EGF	2.65556	4.70046e-27	1.09892e-22
EXO1	2.65627	2.47233e-15	5.54839e-11
DEPDC1B	2.65871	4.49669e-15	1.00748e-10
PLA2G2D	2.66181	1.13555e-09	2.36137e-05
CLDN10	2.66434	4.04059e-07	0.00770703
LCN2	2.66625	2.67581e-09	5.51002e-05
MYBL2	2.6704	2.27106e-11	4.88528e-07
KIF26B	2.67133	1.55405e-41	3.65326e-37
METTL7B	2.67171	2.13751e-35	5.01973e-31
LRRC31	2.67312	2.57351e-25	6.00168e-21
IVL	2.68658	1.67606e-08	0.000336872
PITX1	2.70054	5.72602e-08	0.00112974
LRRC15	2.72134	4.47315e-16	1.00901e-11
ADAMDEC1	2.72585	2.75127e-16	6.21759e-12
GPR87	2.72888	5.70424e-10	1.19504e-05
ARNTL2	2.76725	1.09485e-07	0.00213758
LY6D	2.76827	3.90233e-08	0.000774846
MMP3	2.77247	1.23603e-10	2.62396e-06
CDC45	2.79977	7.10094e-13	1.56178e-08
PTPRH	2.80369	8.13872e-10	1.69937e-05
CR2	2.80523	2.64762e-12	5.78213e-08
BLACAT1	2.80762	1.47686e-37	3.46959e-33
ABCA12	2.81814	1.04781e-13	2.32342e-09
CD207	2.83192	1.40078e-16	3.1708e-12
ANLN	2.83452	1.68363e-21	3.89507e-17
CDCA7	2.84509	4.35765e-24	1.01424e-19
FDCSP	2.849	1.31781e-12	2.88825e-08
KISS1R	2.85455	1.40834e-17	3.20525e-13
CD1A	2.88691	5.04078e-21	1.16381e-16
SUGCT	2.89396	4.80502e-31	1.12625e-26
GPR110	2.89723	3.83392e-21	8.85675e-17
ABCC3	2.9046	1.37085e-51	3.22397e-47
HGD	2.93899	3.14764e-07	0.00602931
WFDC3	2.96135	1.82625e-15	4.10305e-11
HORMAD1	2.96159	7.3818e-12	1.6003e-07
VTCN1	2.96187	3.90417e-08	0.000775173
MB	2.98391	1.34261e-11	2.89991e-07
IL37	2.98444	9.57616e-10	1.99539e-05
CLDN10-AS1	2.9991	1.77521e-13	3.92818e-09
KRTAP4-1	3.00308	1.81526e-10	3.84254e-06
GAD1	3.01525	7.61787e-16	1.71593e-11
PLAC1	3.02551	1.79007e-14	3.99525e-10
GPR37	3.02748	2.57387e-10	5.43009e-06
TOP2A	3.03	9.96359e-26	2.3248e-21
AZGP1 /// AZGP1P1	3.03863	2.47099e-13	5.45816e-09
LYPD1	3.05275	5.04093e-11	1.07851e-06
IBSP	3.05631	1.5807e-10	3.34888e-06
SPP1	3.0821	1.97515e-17	4.49247e-13
HS6ST2	3.08996	9.07724e-20	2.08695e-15
AZGP1	3.12302	4.59154e-15	1.02855e-10
ZIC2	3.1278	3.13685e-09	6.44718e-05
LINC01207	3.12794	2.01124e-16	4.54862e-12
MUC16	3.13618	1.50982e-08	0.000303987
UMODL1	3.14213	3.89701e-08	0.000773829
ZYG11A	3.19052	2.07732e-18	4.74916e-14
CP	3.22669	1.20848e-25	2.81927e-21
IGF2BP3	3.23017	1.12212e-18	2.56819e-14
SALL4	3.2376	6.68871e-34	1.56997e-29
SLC1A7	3.24085	4.74071e-11	1.01475e-06
NMU	3.30535	4.45627e-11	9.54354e-07
LGSN	3.3071	4.57459e-15	1.0248e-10
GPR37 /// SEL1L2	3.3311	4.92566e-16	1.11074e-11
RP11-353N14.2	3.36306	3.19531e-23	7.42398e-19
AOC1	3.36668	7.64619e-10	1.59737e-05
CXCL14	3.38156	2.31357e-09	4.77196e-05
XDH	3.39574	3.99646e-23	9.28377e-19
GFRA3	3.40807	1.70051e-14	3.79622e-10
CT83	3.41892	8.26248e-09	0.000167803
UGT2B15	3.43675	1.58401e-08	0.000318735
HABP2	3.4784	2.89548e-17	6.58056e-13
FOXA3	3.49165	4.74249e-09	9.70029e-05
ATP10B	3.49566	2.02437e-14	4.51556e-10
CST1	3.50795	6.64635e-24	1.54641e-19
ABCA4	3.51151	8.14668e-20	1.87366e-15
RGS17	3.5194	2.30218e-22	5.336e-18
ITPKA	3.52526	5.91622e-12	1.28482e-07
TOX3	3.53382	2.45367e-49	5.77029e-45
GREM1	3.60526	2.72754e-21	6.30498e-17
MAP7D2	3.63421	1.24578e-14	2.78345e-10
CRABP2	3.75409	6.20752e-18	1.415e-13
IGFL2	3.76147	8.39253e-16	1.88958e-11
COL17A1	3.77816	2.40417e-09	4.95716e-05
S100P	3.85078	1.16429e-10	2.47295e-06
TMPRSS11E	3.86806	5.10666e-10	1.07076e-05
CYP24A1	3.88833	3.30808e-08	0.000658307
MNX1	3.89518	1.5943e-46	3.74916e-42
MMP11	3.90703	9.54532e-22	2.20965e-17
SERPIND1	3.9219	8.7625e-08	0.00171719
CEACAM5	3.9325	3.80863e-25	8.88021e-21
C2CD4A	3.99735	6.71867e-16	1.51378e-11
GLB1L3	4.04044	3.0065e-14	6.69547e-10
CXCL13	4.06141	2.56307e-18	5.85533e-14
MMP12	4.24676	1.1911e-15	2.67937e-11
COL10A1	4.24779	1.76199e-43	4.14261e-39
XAGE1B /// XAGE1E	4.5111	2.01504e-14	4.49494e-10
GJB2	4.65066	3.31274e-16	7.48314e-12
PCP4	4.72826	7.61316e-09	0.000154768
GJB6	4.79381	3.07137e-08	0.000611971
GCNT3	4.94698	7.51683e-19	1.72158e-14
SPINK1	5.12972	1.1887e-17	2.70632e-13
AFAP1-AS1	5.22896	5.27603e-33	1.23802e-28
TMPRSS4	5.31724	1.00973e-17	2.29945e-13
MMP13	5.35994	4.57821e-13	1.00881e-08
FLJ13744	5.4091	2.21604e-08	0.000443761
TCN1	5.499	1.01715e-07	0.00198893
COL11A1	6.42531	3.85251e-19	8.83612e-15

## Sheet: Table S4
Table S4 The GSEA analysis results of DEGs from these three datasets.
GSE116959	GSE68465	GSE31210
BASE_EXCISION_REPAIR	OOCYTE_MEIOSIS	VASCULAR_SMOOTH_MUSCLE_CONTRACTION
GLYCOSPHINGOLIPID_BIOSYNTHESIS_LACTO_AND_NEOLACTO_SERIES	PURINE_METABOLISM	ADHERENS_JUNCTION
DNA_REPLICATION	SPLICEOSOME	LEUKOCYTE_TRANSENDOTHELIAL_MIGRATION
HOMOLOGOUS_RECOMBINATION	CELL_CYCLE	ADIPOCYTOKINE_SIGNALING_PATHWAY
PATHOGENIC_ESCHERICHIA_COLI_INFECTION	ONE_CARBON_POOL_BY_FOLATE	HYPERTROPHIC_CARDIOMYOPATHY_HCM
OOCYTE_MEIOSIS	HOMOLOGOUS_RECOMBINATION	GAP_JUNCTION
PYRIMIDINE_METABOLISM	BASE_EXCISION_REPAIR	PPAR_SIGNALING_PATHWAY
CELL_CYCLE	DNA_REPLICATION	LONG_TERM_DEPRESSION
MISMATCH_REPAIR	RNA_DEGRADATION	ONE_CARBON_POOL_BY_FOLATE
P53_SIGNALING_PATHWAY	PYRIMIDINE_METABOLISM	LONG_TERM_POTENTIATION
ONE_CARBON_POOL_BY_FOLATE	TERPENOID_BACKBONE_BIOSYNTHESIS	REGULATION_OF_ACTIN_CYTOSKELETON
NUCLEOTIDE_EXCISION_REPAIR	NUCLEOTIDE_EXCISION_REPAIR	DILATED_CARDIOMYOPATHY
PPAR_SIGNALING_PATHWAY	MISMATCH_REPAIR	FOCAL_ADHESION
SYSTEMIC_LUPUS_ERYTHEMATOSUS	CYSTEINE_AND_METHIONINE_METABOLISM	ALDOSTERONE_REGULATED_SODIUM_REABSORPTION
FC_EPSILON_RI_SIGNALING_PATHWAY	GLYCINE_SERINE_AND_THREONINE_METABOLISM	MELANOGENESIS
NEUROTROPHIN_SIGNALING_PATHWAY	P53_SIGNALING_PATHWAY	DORSO_VENTRAL_AXIS_FORMATION
FC_GAMMA_R_MEDIATED_PHAGOCYTOSIS	PROGESTERONE_MEDIATED_OOCYTE_MATURATION	TYPE_II_DIABETES_MELLITUS
O_GLYCAN_BIOSYNTHESIS	TYPE_I_DIABETES_MELLITUS	ARRHYTHMOGENIC_RIGHT_VENTRICULAR_CARDIOMYOPATHY_ARVC
REGULATION_OF_ACTIN_CYTOSKELETON	VIRAL_MYOCARDITIS	CALCIUM_SIGNALING_PATHWAY
HUNTINGTONS_DISEASE	NOD_LIKE_RECEPTOR_SIGNALING_PATHWAY	COMPLEMENT_AND_COAGULATION_CASCADES
NEUROACTIVE_LIGAND_RECEPTOR_INTERACTION	NON_HOMOLOGOUS_END_JOINING	TGF_BETA_SIGNALING_PATHWAY
LONG_TERM_DEPRESSION	CELL_ADHESION_MOLECULES_CAMS	PRION_DISEASES
PURINE_METABOLISM	TOLL_LIKE_RECEPTOR_SIGNALING_PATHWAY	PYRIMIDINE_METABOLISM
MAPK_SIGNALING_PATHWAY	CITRATE_CYCLE_TCA_CYCLE	PHOSPHATIDYLINOSITOL_SIGNALING_SYSTEM
RNA_DEGRADATION	AUTOIMMUNE_THYROID_DISEASE	TIGHT_JUNCTION
VIRAL_MYOCARDITIS	THYROID_CANCER	AMINOACYL_TRNA_BIOSYNTHESIS
TYROSINE_METABOLISM	BASAL_TRANSCRIPTION_FACTORS	ENDOCYTOSIS
FATTY_ACID_METABOLISM	RNA_POLYMERASE	NEUROACTIVE_LIGAND_RECEPTOR_INTERACTION
MELANOGENESIS	ALLOGRAFT_REJECTION	PROTEIN_EXPORT
PROXIMAL_TUBULE_BICARBONATE_RECLAMATION	BIOSYNTHESIS_OF_UNSATURATED_FATTY_ACIDS	WNT_SIGNALING_PATHWAY
VASOPRESSIN_REGULATED_WATER_REABSORPTION	GLYCOLYSIS_GLUCONEOGENESIS	GNRH_SIGNALING_PATHWAY
DILATED_CARDIOMYOPATHY	EPITHELIAL_CELL_SIGNALING_IN_HELICOBACTER_PYLORI_INFECTION	INOSITOL_PHOSPHATE_METABOLISM
ADIPOCYTOKINE_SIGNALING_PATHWAY	LYSOSOME	INSULIN_SIGNALING_PATHWAY
SULFUR_METABOLISM	ASTHMA	AXON_GUIDANCE
SNARE_INTERACTIONS_IN_VESICULAR_TRANSPORT	GRAFT_VERSUS_HOST_DISEASE	MISMATCH_REPAIR
HYPERTROPHIC_CARDIOMYOPATHY_HCM	TYROSINE_METABOLISM	PORPHYRIN_AND_CHLOROPHYLL_METABOLISM
VEGF_SIGNALING_PATHWAY	LYSINE_DEGRADATION	PATHWAYS_IN_CANCER
TYPE_II_DIABETES_MELLITUS	UBIQUITIN_MEDIATED_PROTEOLYSIS	GLUTATHIONE_METABOLISM
ALDOSTERONE_REGULATED_SODIUM_REABSORPTION	HUNTINGTONS_DISEASE	VALINE_LEUCINE_AND_ISOLEUCINE_BIOSYNTHESIS
HEDGEHOG_SIGNALING_PATHWAY	PYRUVATE_METABOLISM	CITRATE_CYCLE_TCA_CYCLE
WNT_SIGNALING_PATHWAY	STARCH_AND_SUCROSE_METABOLISM	N_GLYCAN_BIOSYNTHESIS
CALCIUM_SIGNALING_PATHWAY	AMINOACYL_TRNA_BIOSYNTHESIS	HOMOLOGOUS_RECOMBINATION
AXON_GUIDANCE	SYSTEMIC_LUPUS_ERYTHEMATOSUS	ALANINE_ASPARTATE_AND_GLUTAMATE_METABOLISM
GNRH_SIGNALING_PATHWAY	LEISHMANIA_INFECTION	RIBOFLAVIN_METABOLISM
ENDOCYTOSIS	B_CELL_RECEPTOR_SIGNALING_PATHWAY	O_GLYCAN_BIOSYNTHESIS
INSULIN_SIGNALING_PATHWAY	ALANINE_ASPARTATE_AND_GLUTAMATE_METABOLISM	MAPK_SIGNALING_PATHWAY
TIGHT_JUNCTION	ANTIGEN_PROCESSING_AND_PRESENTATION	NEUROTROPHIN_SIGNALING_PATHWAY
PRION_DISEASES	CYTOKINE_CYTOKINE_RECEPTOR_INTERACTION
CARDIAC_MUSCLE_CONTRACTION	PORPHYRIN_AND_CHLOROPHYLL_METABOLISM
ADHERENS_JUNCTION	COMPLEMENT_AND_COAGULATION_CASCADES
VASCULAR_SMOOTH_MUSCLE_CONTRACTION	VALINE_LEUCINE_AND_ISOLEUCINE_BIOSYNTHESIS
	PENTOSE_PHOSPHATE_PATHWAY
	FRUCTOSE_AND_MANNOSE_METABOLISM
	O_GLYCAN_BIOSYNTHESIS
	APOPTOSIS
	OTHER_GLYCAN_DEGRADATION
	RIBOFLAVIN_METABOLISM
	MELANOGENESIS
	JAK_STAT_SIGNALING_PATHWAY
	LEUKOCYTE_TRANSENDOTHELIAL_MIGRATION
	ALDOSTERONE_REGULATED_SODIUM_REABSORPTION
	RIG_I_LIKE_RECEPTOR_SIGNALING_PATHWAY
	ADIPOCYTOKINE_SIGNALING_PATHWAY

## Sheet: Table S5
Table S5 The KEGG analysis results of DEGs from the three datasets.
GSE31210	GSE68465	GSE116959
Cell cycle	Cell adhesion molecules (CAMs)	Cell cycle
ECM-receptor interaction	Viral protein interaction with cytokine and cytokine receptor	Protein digestion and absorption
Mucin type O-glycan biosynthesis	Cytokine-cytokine receptor interaction	p53 signaling pathway
Cell adhesion molecules (CAMs)	Hematopoietic cell lineage	Tyrosine metabolism
Protein digestion and absorption	DNA replication	Complement and coagulation cascades
p53 signaling pathway	Allograft rejection	Drug metabolism - cytochrome P450
Leukocyte transendothelial migration	Graft-versus-host disease	ECM-receptor interaction
Complement and coagulation cascades	Rheumatoid arthritis	Neuroactive ligand-receptor interaction
Cytokine-cytokine receptor interaction	Malaria	Phagosome
Hematopoietic cell lineage	Type I diabetes mellitus	Oocyte meiosis
Alcoholism	Complement and coagulation cascades	Vitamin B6 metabolism
Focal adhesion	Autoimmune thyroid disease	Bladder cancer
Phenylalanine metabolism	Inflammatory bowel disease (IBD)	Hypertrophic cardiomyopathy (HCM)
Alanine, aspartate and glutamate metabolism	Phagosome	Nitrogen metabolism
Tyrosine metabolism	Osteoclast differentiation	PPAR signaling pathway
Signaling pathways regulating pluripotency of stem cells	Leishmaniasis	Arrhythmogenic right ventricular cardiomyopathy (ARVC)
PI3K-Akt signaling pathway	Human T-cell leukemia virus 1 infection	Dilated cardiomyopathy (DCM)
Human papillomavirus infection	Viral myocarditis	Progesterone-mediated oocyte maturation
Taurine and hypotaurine metabolism	Staphylococcus aureus infection	Viral protein interaction with cytokine and cytokine receptor
Malaria	Intestinal immune network for IgA production	Arginine and proline metabolism
Proteoglycans in cancer	TNF signaling pathway	Retinol metabolism
Oocyte meiosis	Transcriptional misregulation in cancer	Alanine, aspartate and glutamate metabolism
Salivary secretion	NF-kappa B signaling pathway
Cushing syndrome	Asthma
Relaxin signaling pathway	Influenza A
Rheumatoid arthritis	AGE-RAGE signaling pathway in diabetic complications
	Cell cycle
	Epstein-Barr virus infection
	Antigen processing and presentation
	ECM-receptor interaction
	IL-17 signaling pathway
	Primary immunodeficiency
	Th17 cell differentiation
	Tuberculosis
	Histidine metabolism
	Mismatch repair
	Toxoplasmosis
	Pertussis
	Th1 and Th2 cell differentiation
	African trypanosomiasis
	Apoptosis
	Glycine, serine and threonine metabolism
	p53 signaling pathway
	Cholesterol metabolism
	Pathways in cancer
	Toll-like receptor signaling pathway
	Chemokine signaling pathway
	Amoebiasis
	Glycolysis / Gluconeogenesis
	Homologous recombination
	Legionellosis
	PI3K-Akt signaling pathway
	B cell receptor signaling pathway
	Small cell lung cancer
	Renin-angiotensin system
	Tyrosine metabolism
	HIF-1 signaling pathway
	Bladder cancer
	Protein digestion and absorption
	Measles
	PPAR signaling pathway
	Chagas disease (American trypanosomiasis)
	Pyrimidine metabolism
	Phenylalanine metabolism
	Nitrogen metabolism
	C-type lectin receptor signaling pathway
	Natural killer cell mediated cytotoxicity
	Human papillomavirus infection
	Antifolate resistance
	Fluid shear stress and atherosclerosis
	NOD-like receptor signaling pathway
	FoxO signaling pathway
	Acute myeloid leukemia
	Focal adhesion
	beta-Alanine metabolism
	Arachidonic acid metabolism
	Cytosolic DNA-sensing pathway
	Pathogenic Escherichia coli infection
	MAPK signaling pathway
	Lysosome
	Leukocyte transendothelial migration
	Breast cancer
	ABC transporters
	Cellular senescence
	Hepatitis C
	Drug metabolism - cytochrome P450
	Bile secretion
	Melanoma
	Hepatitis B
	Proteoglycans in cancer
	Prostate cancer

## Sheet: Table S6
Table S6 The DEGs between Cluster 1 and Cluster 2.
Tag	lfc	pvalue	FDR
AP005060.1	-2.17158	0.0313646	1
AL160274.1	-2.14928	0.00544438	1
CTA-544A11.1	-2.12542	0.0442407	1
SLC10A2	-2.09824	0.00287421	1
AC244034.3	-2.09751	0.0333707	1
AC010998.3	-2.08145	8.01739e-13	2.52604e-08
REG4	-2.06199	0.00135981	1
CHRM1	-2.00662	4.9519e-10	1.54727e-05
BTNL3	-2.00502	0.00135642	1
SLC9A4	-1.96375	0.000298925	1
PACRG-AS3	-1.90939	0.003669	1
AC105206.1	-1.89571	0.00238741	1
ST7-AS2	-1.86965	0.0114108	1
LARGE-AS1	-1.8323	0.0421213	1
LDLRAD4-AS1	-1.7915	0.016871	1
AC110760.2	-1.7788	0.00899061	1
CYP4A11	-1.77284	0.000907012	1
EDDM3A	-1.74749	0.00224326	1
PBOV1	-1.74243	0.0223914	1
SLC6A4	-1.72564	1.6983e-09	5.29105e-05
LINC01819	-1.72469	0.00684525	1
AC010998.1	-1.71861	3.99424e-09	0.000124133
AL136369.2	-1.71593	0.000118816	1
ITPK1-AS1	-1.71499	0.0385623	1
AF131215.2	-1.70545	0.0495958	1
CD300LG	-1.69655	7.25881e-09	0.00022511
PHACTR2-AS1	-1.6807	0.0437918	1
HMGCS2	-1.67649	5.79481e-10	1.80966e-05
CA1	-1.67563	0.00216835	1
ATP11A-AS1	-1.67062	0.0138008	1
AC007496.3	-1.66581	0.0435767	1
LIN28A	-1.66455	0.0440692	1
PIK3C2G	-1.65645	2.04409e-07	0.00624488
LINC00332	-1.65393	5.90169e-06	0.175398
AL354714.1	-1.6348	0.00024665	1
AC092127.1	-1.63337	0.0419382	1
SEC14L3	-1.62489	3.22547e-06	0.0964608
AC008764.10	-1.61609	0.0484995	1
AC019072.1	-1.59875	0.048059	1
AC118465.1	-1.59664	0.0384569	1
CHRNA2	-1.57299	0.000129872	1
SHANK2-AS1	-1.56708	0.00941334	1
AC002543.1	-1.5666	0.0492213	1
DLGAP1-AS5	-1.56496	0.00867517	1
AC090971.5	-1.56242	0.0433351	1
RFX6	-1.56122	0.00336435	1
AC092652.1	-1.55857	0.00976636	1
AC016831.4	-1.55707	0.00335286	1
AL078645.1	-1.55355	0.000145521	1
AC007161.1	-1.55012	0.0340508	1
AC023509.5	-1.54911	0.00866897	1
ADRA1A	-1.54385	2.35143e-06	0.0705546
IHH	-1.54212	1.38579e-08	0.000428776
AL022323.2	-1.53609	0.0277596	1
HNRNPMP1	-1.53132	0.0496219	1
LINC00824	-1.52943	0.00288391	1
CTXND1	-1.52198	4.7788e-09	0.000148454
CHIAP3	-1.52166	1.64325e-06	0.0494666
IMPA1P1	-1.50621	1.85348e-09	5.7723e-05
TRIM71	-1.50524	1.33924e-06	0.0403769
CYP4Z2P	-1.50299	3.7811e-11	1.18662e-06
AC145285.4	-1.49906	8.64366e-08	0.00265326
AC024568.1	-1.49053	0.0228765	1
ATP8A2P2	-1.4895	0.0346106	1
RPS7P7	-1.48105	0.00446998	1
ANGPTL3	-1.47682	0.00123041	1
WFDC12	-1.46485	7.30103e-06	0.2163
APOA5	-1.45872	0.010068	1
AGBL1	-1.4545	3.42836e-07	0.010439
AL136164.3	-1.45447	0.0233764	1
LINC01996	-1.4531	1.64224e-08	0.0005077
AL162419.1	-1.44707	0.0107918	1
CHIAP2	-1.44093	6.14581e-07	0.0186402
AC046158.2	-1.43662	0.0278619	1
SPINK7	-1.43416	0.000993375	1
AC104964.3	-1.43117	0.0192167	1
AC002044.3	-1.42359	0.0225053	1
AC090950.1	-1.41968	0.0489127	1
HTR3C	-1.41308	0.00111012	1
OSBPL10-AS1	-1.40943	0.0480164	1
FAM53B-AS1	-1.40927	0.0245981	1
AC087359.1	-1.40925	0.0357946	1
FER1L6	-1.40709	0.00137964	1
RS1	-1.40703	1.27609e-08	0.00039495
FAM167A-AS1	-1.40693	0.000978549	1
PLAC4	-1.40297	0.00316905	1
AC007496.1	-1.39838	0.0448626	1
CACNA1S	-1.39657	0.00339316	1
AC096564.1	-1.39602	0.0274964	1
TCF7L1-IT1	-1.38962	0.00374335	1
ONECUT3	-1.38385	0.0120714	1
AC099689.1	-1.38233	0.0457983	1
CYYR1-AS1	-1.37172	0.0309997	1
AL132656.3	-1.37017	0.00888943	1
ADAMTS7P3	-1.36911	2.95532e-09	9.19133e-05
AC092944.2	-1.36211	0.000213217	1
LHFPL3-AS1	-1.35821	0.000208629	1
AC022872.1	-1.35259	0.0101173	1
AL079343.1	-1.35072	0.029656	1
AL450996.1	-1.34961	0.000193274	1
ADGRF5-AS1	-1.34865	0.0210718	1
TPM3P1	-1.34356	0.0287391	1
CACYBPP1	-1.34308	0.0496592	1
AL592310.1	-1.34142	0.0392731	1
MIR194-2HG	-1.34061	0.000171447	1
AL022323.3	-1.33944	0.032259	1
TEX49	-1.33568	0.0031572	1
AC006020.1	-1.33241	0.000348996	1
TM4SF5	-1.33036	3.74598e-05	1
AL049697.3	-1.32016	0.00174692	1
TTC21B-AS1	-1.31086	0.0209926	1
AL121957.1	-1.30873	0.00585077	1
AL137077.1	-1.30649	0.0130097	1
AL354861.3	-1.30593	2.02126e-05	0.589743
AC118555.1	-1.30405	0.0457876	1
AC067931.2	-1.3021	0.0481688	1
AC078850.2	-1.29643	4.00125e-05	1
AL355336.2	-1.29536	0.032732	1
AC021231.1	-1.2953	0.00396085	1
WFDC5	-1.28926	0.0264125	1
AC010261.2	-1.28822	0.00435009	1
AC092667.1	-1.28516	0.000384888	1
ABCC12	-1.28263	0.000434363	1
BTNL8	-1.27564	0.000568828	1
LGI3	-1.27532	2.0255e-10	6.34204e-06
AC079061.1	-1.27493	1.25521e-06	0.0378608
SOSTDC1	-1.27041	1.13871e-11	3.57874e-07
KLB	-1.26995	1.83855e-07	0.00562007
AC092120.2	-1.26725	0.0450058	1
A1CF	-1.26688	0.0113151	1
CYP4A22	-1.26596	0.000743986	1
PCDH15	-1.26549	1.13697e-05	0.334623
AC037441.1	-1.26393	5.96966e-07	0.0181102
LINC02082	-1.25665	6.35395e-05	1
AL512328.1	-1.25626	1.19968e-11	3.77011e-07
UNC13C	-1.2561	0.0111327	1
PWAR1	-1.25465	0.0110876	1
AC012317.1	-1.25328	1.1863e-05	0.34889
TMEM238L	-1.25018	0.00294341	1
WWC3-AS1	-1.24927	0.00571675	1
HNRNPA3P15	-1.24903	0.0397551	1
AL157938.2	-1.24764	0.0394	1
C4BPAP1	-1.24653	0.00242653	1
AC027018.1	-1.24302	0.0416064	1
ARHGAP15-AS1	-1.24113	0.0356651	1
GRIA1	-1.23846	3.05931e-09	9.51354e-05
IL5	-1.23743	0.0130025	1
AL353152.1	-1.23582	7.07643e-07	0.0214317
AC026992.1	-1.23392	1.05709e-05	0.311471
AL353662.1	-1.2337	0.0323959	1
FREM3	-1.23171	0.000267837	1
AC104809.1	-1.2256	0.000389255	1
SORCS1	-1.2239	0.0194843	1
AC058791.1	-1.22067	0.00103179	1
AC011944.2	-1.22058	0.027498	1
AC092068.3	-1.22052	0.00291658	1
MYPN	-1.21962	0.0427722	1
MGAM2	-1.21781	0.0181113	1
AC116424.1	-1.21769	0.0401867	1
AL357093.1	-1.21603	3.57951e-05	1
AC073862.4	-1.21316	0.000752459	1
RPS2P45	-1.21315	0.000247492	1
Z97192.1	-1.21309	0.0165884	1
RPL12P29	-1.21269	0.00636607	1
CASR	-1.20448	0.00251932	1
AC006387.1	-1.2039	0.0421579	1
MS4A18	-1.20353	0.000632624	1
ILF2P1	-1.20337	0.0276666	1
AC007114.2	-1.20202	6.98987e-07	0.021173
RABGAP1L-IT1	-1.20169	0.0178898	1
AC097493.2	-1.19709	0.000129341	1
LSINCT5	-1.19538	0.000172032	1
AC005920.2	-1.19412	0.0266833	1
AC064802.1	-1.19395	0.000475333	1
GUCY2EP	-1.19196	0.000194602	1
BTBD9-AS1	-1.19172	0.0175036	1
AC092881.1	-1.19053	0.0232917	1
AC118658.1	-1.19041	0.000353989	1
AL449283.1	-1.18764	0.0346914	1
AC091544.2	-1.18636	1.554e-08	0.000480544
AC022826.1	-1.18597	0.00843274	1
CYP2A7	-1.18478	0.0289659	1
RPL31P40	-1.18229	3.15538e-07	0.00961318
AC020911.2	-1.18055	0.000761244	1
AC124069.1	-1.17906	0.0320668	1
AC046158.3	-1.17608	0.0326042	1
CA4	-1.17435	9.78142e-14	3.08692e-09
ARHGEF2-AS1	-1.17265	2.09029e-12	6.58086e-08
SLC2A3P2	-1.1723	0.00686828	1
AC104958.1	-1.17228	0.0137544	1
AC100774.1	-1.17184	0.0428684	1
OFD1P17	-1.16816	0.0262611	1
AP003385.4	-1.16801	5.92876e-08	0.00182345
ITLN2	-1.1679	4.6299e-07	0.0140684
GP9	-1.1675	5.39266e-07	0.01637
CBX3P5	-1.16645	0.012294	1
AC025271.2	-1.16616	0.00107273	1
NFIA-AS1	-1.16153	0.0424346	1
Z99127.1	-1.16032	0.0450486	1
AC096531.2	-1.15904	1.82798e-07	0.00558796
RPS15AP29	-1.15849	0.0345735	1
CYP17A1	-1.15841	0.000730424	1
XAGE3	-1.15816	0.00535905	1
AC092068.1	-1.15597	0.000396303	1
ENPP7P11	-1.15575	7.38913e-09	0.000229137
AC131571.1	-1.15506	0.0463356	1
AC020779.1	-1.15469	0.0021831	1
RPS27AP7	-1.15373	0.0479416	1
Z99127.2	-1.15249	0.0157593	1
AL591686.1	-1.15149	0.000409654	1
AC087286.4	-1.15138	0.0135445	1
RPL7P25	-1.14906	0.0497155	1
DUOXA2	-1.14822	2.83356e-05	0.822355
AADAC	-1.14812	4.7375e-13	1.49321e-08
ADAM20	-1.14748	0.0415406	1
SMIM18	-1.14701	0.020077	1
TAS2R3	-1.14483	0.0393374	1
C18orf63	-1.14378	0.00234066	1
SMCR5	-1.14367	0.0472777	1
BNIP3P25	-1.14106	0.0457623	1
CCDC175	-1.14006	0.00623405	1
F11	-1.13971	1.40713e-07	0.00430763
ANXA10	-1.13932	0.000312372	1
AC016735.1	-1.13871	0.0013479	1
BNIP3P18	-1.13732	0.00174781	1
AC007298.1	-1.137	0.0166215	1
AL162408.1	-1.13561	0.0109452	1
CCDC196	-1.13294	0.0301852	1
LINC01863	-1.13142	2.81412e-09	8.75303e-05
CYMP	-1.12728	0.0332586	1
C9orf131	-1.12724	0.024348	1
PLET1	-1.127	0.03474	1
AC009407.1	-1.12673	1.26169e-07	0.00386493
AL354714.3	-1.12661	0.000186121	1
AF213884.3	-1.12388	0.0497328	1
AC026362.2	-1.12313	0.0302466	1
AL049830.4	-1.12293	0.0336676	1
RP11-311H10.4	-1.12056	5.01639e-06	0.149308
AL606469.1	-1.1205	4.52268e-06	0.134767
RPL26P35	-1.11981	0.0180034	1
RNU1-38P	-1.11707	5.75917e-06	0.171214
MAGI1-IT1	-1.11658	0.0136385	1
AC139769.2	-1.11467	0.00533217	1
AC044810.2	-1.11415	9.13472e-05	1
GSTA3	-1.11404	9.69514e-06	0.286113
AC046195.1	-1.11052	1.00166e-05	0.295409
AL122001.1	-1.10843	0.0162518	1
AL392089.1	-1.10578	0.00465629	1
PLCH1-AS1	-1.10502	0.00350613	1
AL158847.1	-1.10489	0.00204994	1
MYOC	-1.10406	0.000546621	1
AL589935.2	-1.10333	0.00014328	1
AC093648.1	-1.10155	2.85757e-06	0.0855441
AC130650.1	-1.1011	0.0449231	1
CHRM2	-1.10098	0.0318849	1
GKN2	-1.10093	5.28026e-11	1.65636e-06
ARMH2	-1.10078	0.000600978	1
MTND4P20	-1.09936	4.49582e-05	1
CEACAM8	-1.09905	0.000588639	1
AC021171.1	-1.09767	0.0216509	1
LINC02016	-1.09753	0.000145135	1
KCNMA1-AS1	-1.0967	0.0465298	1
ASPG	-1.09613	6.94719e-06	0.205901
AL513343.1	-1.09596	0.0239582	1
BTBD18	-1.09513	0.0363546	1
AC007673.1	-1.09437	0.030744	1
AC108097.1	-1.0937	0.000607847	1
SSTR5-AS1	-1.09088	0.0322534	1
AC000124.1	-1.08945	0.000436098	1
ANKRD40CL	-1.08945	0.0247076	1
LRRC74B	-1.08938	0.000798074	1
AC119424.1	-1.0888	7.23792e-05	1
AC003991.1	-1.08852	1.43564e-05	0.421101
AC104984.2	-1.08849	0.00233423	1
AL121839.1	-1.08828	0.0200855	1
AC026464.5	-1.08652	0.00693079	1
AC139103.1	-1.08478	0.0296075	1
RP11-671P2.1	-1.08449	2.07468e-05	0.605017
CENPUP2	-1.08277	0.0248262	1
SFTPD-AS1	-1.0821	7.82311e-05	1
AC105074.1	-1.0819	0.0311236	1
AC022973.3	-1.08065	0.0163406	1
BX842568.3	-1.08059	7.46803e-08	0.00229403
AC093158.1	-1.07944	0.00124394	1
FO681492.1	-1.07745	1.32106e-10	4.13849e-06
RP4-737E23.7	-1.07715	0.0184004	1
PHGR1	-1.0723	0.00403486	1
MTND4P15	-1.07084	0.0300247	1
AC104237.2	-1.06865	3.72681e-05	1
AC012409.1	-1.0685	0.00174317	1
NMRK2	-1.06754	0.049897	1
OTC	-1.06738	2.20949e-05	0.643647
CPEB2-DT	-1.06684	0.0157158	1
DDX3P1	-1.06658	0.028324	1
LHFPL3	-1.06572	6.56651e-08	0.00201868
AC005901.1	-1.06534	0.000265091	1
ERVW-1	-1.06444	0.0200491	1
AC125603.4	-1.06444	4.51107e-05	1
MYO16-AS1	-1.06397	6.50685e-07	0.0197268
AC091181.1	-1.0633	0.026655	1
AC093248.1	-1.06267	3.46995e-06	0.1037
CASC19	-1.06173	0.000671404	1
PCSK2	-1.06018	0.000462713	1
RPL6P7	-1.05955	0.00273799	1
AC084782.2	-1.05723	0.00525593	1
AC073862.3	-1.05666	0.000843505	1
AC006205.2	-1.05647	0.000336927	1
AL353795.3	-1.05496	0.0371056	1
LINC00940	-1.05297	0.000755644	1
AL109935.1	-1.05168	0.00291844	1
THOC7-AS1	-1.05153	0.0225594	1
NPY6R	-1.05106	0.00644682	1
LINC00939	-1.05067	0.00472046	1
RPL7P14	-1.05021	0.00578516	1
AC009652.1	-1.04941	0.000157803	1
AC007496.2	-1.04915	0.0287149	1
TMEM132C	-1.04576	0.00018031	1
AC104237.3	-1.04416	1.736e-05	0.507884
MUCL3	-1.04393	3.93006e-07	0.0119572
HCG21	-1.04361	0.000136268	1
LINC02809	-1.04348	0.0152656	1
AL512383.1	-1.04103	0.0105917	1
AC012409.5	-1.04083	0.0307905	1
RP11-672A2.1	-1.04044	0.000634764	1
AC104162.1	-1.04042	0.00079841	1
AC008985.1	-1.03752	0.0370125	1
ATG12P2	-1.03752	0.0358241	1
AL136982.3	-1.03584	0.0349704	1
MYRF-AS1	-1.03259	0.00082266	1
PCAT29	-1.03153	9.3355e-08	0.00286441
AC006994.1	-1.03123	0.0212025	1
SRRM1P3	-1.0307	0.0167897	1
RRS1-AS1	-1.03063	0.00471733	1
AC011816.1	-1.02977	0.0159588	1
AC244100.3	-1.02977	0.000953894	1
LANCL1-AS1	-1.0289	1.63438e-11	5.13374e-07
CAV3	-1.02883	0.000362554	1
BNIP3P26	-1.02798	0.00108059	1
RNU6ATAC35P	-1.02767	8.54734e-10	2.66694e-05
AL353803.4	-1.02722	0.00024635	1
RPL3P13	-1.02626	3.82664e-08	0.00117914
LINC02640	-1.02609	6.9113e-06	0.204851
A4GNT	-1.02419	0.0214132	1
C3orf86	-1.02322	2.46159e-10	7.70405e-06
AC034111.1	-1.02258	0.0142578	1
AL354794.2	-1.02241	0.00828939	1
LINC02389	-1.02095	4.0677e-06	0.121327
AL445430.2	-1.02038	0.0064683	1
GNA14-AS1	-1.02018	0.000816582	1
RPL13AP17	-1.0194	7.3939e-07	0.0223865
SPINK4	-1.01818	0.000557941	1
AL158801.1	-1.01779	0.0187984	1
ATP13A4-AS1	-1.01621	6.69159e-06	0.198459
AC092127.2	-1.01617	0.022414	1
TCEAL3-AS1	-1.01576	0.0107653	1
AC073592.7	-1.01511	0.0333268	1
AC135012.3	-1.01488	5.52908e-06	0.16444
AC026992.2	-1.01463	4.93513e-09	0.000153285
AC130456.1	-1.01432	2.34689e-05	0.683039
AC079384.1	-1.01309	3.04531e-06	0.0911187
LINC01108	-1.01299	0.000483876	1
MUSK	-1.01294	4.94002e-06	0.147049
OVCH2	-1.01257	7.761e-06	0.229749
TPPP2	-1.01247	9.87172e-05	1
RSPO2	-1.0124	6.15625e-08	0.00189305
CNTN4-AS1	-1.01223	0.00256322	1
AC010320.5	-1.00939	0.0459677	1
AC010627.1	-1.00821	0.00310111	1
RN7SL8P	-1.00783	4.50411e-07	0.0136901
CCL15-CCL14	-1.00775	0.000408804	1
AC025271.4	-1.00764	6.51731e-09	0.000202245
AL669830.1	-1.00693	3.5468e-06	0.105943
FBXW10	-1.00673	2.13056e-05	0.621101
UGT2B15	-1.0058	0.000904189	1
PSMD8P1	-1.00375	0.000194343	1
GULOP	-1.00267	2.83963e-06	0.085013
AC110048.2	-1.00163	0.00425239	1
AL022238.2	-1.00117	0.0122273	1
RP11-570L15.1	-1.00102	0.0454906	1
OR7E36P	-1.0008	0.00163544	1
AC002551.1	-1.00066	0.00348443	1
AC007342.1	-1.00049	0.048156	1
AC073850.1	-1.00049	0.00011097	1
AC015883.1	-1.00028	0.0188749	1
AC100757.2	1.00289	8.32787e-06	0.246239
LINC01705	1.00356	1.25234e-11	3.93547e-07
AC135068.8	1.00457	1.55047e-06	0.0466909
DRD5	1.0052	2.75126e-06	0.0824086
NPBWR1	1.00618	0.000120792	1
IGLJCOR18	1.00705	0.000128917	1
AL354811.1	1.00823	3.18133e-10	9.94866e-06
AC041040.1	1.00923	1.7425e-15	5.51346e-11
IL11	1.01134	2.68522e-13	8.46839e-09
KLF14	1.01184	0.00123396	1
AL136084.3	1.0123	7.00485e-17	2.21991e-12
DIO2	1.01246	2.07755e-27	6.62321e-23
AC010931.1	1.01345	1.4731e-11	4.62775e-07
LINC02823	1.01899	0.0380707	1
MYH13	1.02019	0.000795324	1
ADGRD2	1.02069	0.0015147	1
ADAMTS12	1.02283	3.60706e-62	1.15375e-57
CPZ	1.02505	3.51067e-21	1.11611e-16
AC007686.1	1.0293	6.92667e-05	1
SCT	1.03164	1.00511e-33	3.2082e-29
MIR137HG	1.03398	0.0158521	1
MMP13	1.03735	2.28947e-17	7.25875e-13
AC026310.2	1.03746	8.72135e-06	0.257698
HAPLN1	1.0396	1.12935e-05	0.332391
ACTG1P22	1.04806	5.61296e-06	0.166913
PIANP	1.04903	2.97988e-12	9.3765e-08
TMEM151B	1.0492	0.0443576	1
CNIH3-AS2	1.05072	1.30787e-08	0.000404748
LINC01485	1.05266	1.32184e-05	0.388159
AP000802.1	1.05338	0.041949	1
HOXA11-AS	1.05358	0.00568556	1
AC073115.2	1.05392	0.000425449	1
S100A7	1.05623	0.00124811	1
NPTX2	1.06003	2.85057e-13	8.98869e-09
TENM3	1.06081	8.08529e-17	2.56215e-12
IGFL2	1.06475	6.90073e-14	2.1787e-09
CTA-796E4.5	1.06679	0.0407798	1
TMEM158	1.07508	1.10788e-36	3.53702e-32
KCNK12	1.07756	4.04816e-05	1
ADAMTS16	1.09124	3.64684e-27	1.1625e-22
KRT14	1.09144	1.63685e-05	0.479221
IGKV2D-28	1.09618	4.52258e-09	0.000140516
SMILR	1.09788	3.39957e-05	0.983631
RTL3	1.09802	2.56417e-09	7.9774e-05
LINC00619	1.0999	8.30191e-05	1
CCL11	1.10529	3.65452e-29	1.16554e-24
FNDC1	1.11	1.70606e-54	5.45512e-50
AC122134.1	1.11029	0.0235276	1
IGF2-AS	1.11601	0.0403762	1
OMD	1.11644	3.81405e-24	1.21462e-19
NOX4	1.12431	4.37672e-46	1.39876e-41
TUBBP6	1.12482	0.00867689	1
TGM5	1.12532	3.38025e-06	0.101043
LINC01235	1.13173	2.14861e-10	6.7258e-06
SBSN	1.13445	0.000172171	1
CLSTN2	1.13447	2.92705e-16	9.26968e-12
AC135068.9	1.13505	4.24122e-07	0.0128976
ENTHD1	1.14195	7.02927e-08	0.00216017
TAF7L	1.14263	0.000451892	1
PTPRN	1.14771	0.000139452	1
AL356417.2	1.1657	1.06377e-16	3.37044e-12
ITGA11	1.17389	2.02931e-62	6.49136e-58
CPA4	1.17738	0.00204429	1
MDGA2	1.18342	0.0323366	1
MAGEL2	1.1849	9.52812e-15	3.0127e-10
KCND2	1.1862	1.93244e-20	6.14128e-16
PADI3	1.19827	0.00171448	1
ZFR2	1.2024	0.000111132	1
OR51E1	1.20493	2.40761e-10	7.53582e-06
AC133561.2	1.20514	1.84056e-05	0.537774
SOST	1.21132	0.00344062	1
AP002414.2	1.21382	9.71585e-14	3.06632e-09
CILP2	1.21384	5.06512e-48	1.61906e-43
AC099066.2	1.2158	1.01191e-18	3.21231e-14
PRICKLE2-DT	1.21997	9.10627e-13	2.86893e-08
HS3ST3A1	1.2353	1.50953e-22	4.80288e-18
HMGA2-AS1	1.23723	1.40606e-07	0.0043045
AC003092.1	1.23801	0.0064526	1
LINC01629	1.25294	6.66387e-06	0.197644
CORIN	1.25337	2.27373e-25	7.24409e-21
MEGF10	1.26058	2.14259e-07	0.00654455
AC021594.1	1.26216	2.33056e-05	0.678425
RPSAP52	1.27552	4.52382e-06	0.134796
RFX8	1.27708	2.51304e-24	8.00429e-20
LPAR4	1.28106	8.84494e-17	2.8027e-12
ADAM12	1.28434	5.57771e-65	1.78448e-60
SLC35D3	1.285	0.00436716	1
IGHV1OR15-1	1.28643	4.76969e-07	0.0144908
MYMK	1.30373	4.99353e-05	1
IBSP	1.31192	3.40303e-14	1.07505e-09
AL596087.2	1.31822	1.78103e-13	5.61863e-09
AP001542.1	1.32079	3.28886e-23	1.04701e-18
LINC02599	1.3227	0.00282122	1
WT1-AS	1.32293	0.00139206	1
CSMD2	1.32809	6.43701e-23	2.04864e-18
FGF16	1.32913	6.68735e-05	1
AC112721.1	1.33131	1.58734e-11	4.98615e-07
LINC01096	1.3337	4.00508e-05	1
ALPK2	1.33392	2.12952e-18	6.75845e-14
AC112721.2	1.34242	5.74304e-15	1.81629e-10
CILP	1.34766	2.56241e-39	8.18358e-35
GREM1	1.3485	1.1151e-54	3.56565e-50
SHANK1	1.35119	2.32066e-11	7.28688e-07
FNDC1-IT1	1.3557	6.94221e-09	0.00021534
OPN4	1.36031	2.88361e-05	0.836623
GAP43	1.36328	3.13978e-10	9.81965e-06
GLIS1	1.37093	2.17826e-12	6.85672e-08
PNPLA5	1.37771	0.00175463	1
LINC00973	1.37826	7.42043e-07	0.0224661
PSMC1P10	1.38834	0.00540389	1
MFAP5	1.40301	2.85275e-24	9.08542e-20
GPR1	1.41787	2.30212e-15	7.28277e-11
KRTAP2-3	1.4211	4.51723e-05	1
TWIST1	1.42621	1.66797e-29	5.32014e-25
SYNDIG1	1.42946	9.66148e-43	3.08723e-38
SPOCK1	1.43066	1.00581e-32	3.21013e-28
LHX1	1.43155	0.00215979	1
APELA	1.43564	1.77146e-11	5.5638e-07
KERA	1.44825	1.50567e-14	4.75928e-10
LINC01583	1.45319	3.11817e-09	9.69626e-05
LINC01614	1.45743	4.03472e-60	1.29034e-55
MYHAS	1.46316	1.63298e-17	5.17819e-13
LRRC15	1.46806	1.36387e-64	4.36316e-60
GPRACR	1.49221	1.10923e-07	0.00340077
LINC02544	1.49779	1.41912e-31	4.52869e-27
MMP3	1.50803	6.24327e-19	1.9823e-14
AC109479.1	1.51067	3.01433e-11	9.46137e-07
LINC01615	1.5109	8.30291e-24	2.64389e-19
LINC02182	1.5143	2.23277e-10	6.98902e-06
WT1	1.51717	5.00318e-10	1.56314e-05
ZPBP2	1.54784	0.0230567	1
LINC01638	1.5753	2.38105e-30	7.59628e-26
HAND2	1.58675	0.0289576	1
GDNF	1.60147	3.29744e-08	0.0010167
AL109924.1	1.60225	1.51547e-14	4.79011e-10
LINC01505	1.61499	5.48578e-10	1.71354e-05
LINC01711	1.62784	2.43879e-26	7.77194e-22
MXRA5Y	1.63581	1.41813e-17	4.49746e-13
APCDD1L	1.64924	1.25412e-22	3.99073e-18
SP7	1.64969	2.67279e-05	0.776316
METTL11B	1.66342	5.39613e-09	0.000167555
DIRC1	1.68012	4.24456e-13	1.33797e-08
C11orf87	1.69634	0.0003269	1
ST8SIA2	1.7061	2.73678e-06	0.081983
CYP26A1	1.71266	5.34319e-10	1.66911e-05
KLK4	1.7548	3.55456e-10	1.11133e-05
XIRP1	1.77093	6.59478e-22	2.0972e-17
EN1	1.78253	0.0317544	1
AC011352.3	1.81972	3.71176e-13	1.17013e-08
KRT75	1.83037	0.000332818	1
IGFL3	1.83258	9.28278e-07	0.0280591
AC113346.1	1.84545	1.7053e-21	5.42199e-17
AC011352.1	1.87255	5.47042e-12	1.7205e-07
GUCA1A	1.88515	5.97599e-15	1.88991e-10
AC005291.2	1.89389	7.71416e-13	2.43081e-08
AC134312.5	1.90791	7.69115e-40	2.45671e-35
SLC24A2	1.95045	2.46631e-20	7.83696e-16
LINC01429	1.95978	9.80535e-10	3.05819e-05
COL11A1	1.97016	4.11193e-74	1.31561e-69
PLPP4	1.99387	1.10842e-52	3.54362e-48
AC023301.1	2.00187	9.4403e-23	3.00409e-18
AC025419.1	2.01024	0.000740277	1
NETO1	2.06093	2.24791e-23	7.15733e-19
AC005291.1	2.08176	1.75488e-10	5.49576e-06
LINC01929	2.17664	2.81284e-16	8.90826e-12
NKX3-2	2.22842	1.45683e-18	4.62428e-14
LINC01561	2.54728	5.8696e-27	1.87099e-22
EPYC	2.57378	1.3719e-22	4.36538e-18

## Sheet: Table S7
Table S7 The genes were considerably linked to the OS of patients analyzed by univariate Cox regression analysis
Tag	HR	Lower	Upper	Likelihood	logrank	Wald
HMMR	1.43266	1.21069	1.69533	3.53544e-05	2.59857e-05	2.84018e-05
ITGA6	1.26024	1.10621	1.43572	0.000827137	0.00051772	0.000505841
LAMC2	1.2016	1.08046	1.33632	0.000828101	0.000708693	0.000705662
ITGB1	1.40099	1.13412	1.73065	0.00155441	0.00182939	0.00176418
ITGB4	1.19583	1.06425	1.34368	0.00224219	0.00261156	0.00263822
ITGA8	0.740758	0.608673	0.901506	0.00204114	0.00267564	0.0027466
LAMB1	1.28326	1.0774	1.52846	0.00500144	0.00524238	0.00518017
ITGA4	0.735876	0.586781	0.922854	0.00655583	0.00796987	0.00793162
LAMA2	0.768198	0.630392	0.936128	0.00808677	0.00881528	0.00894146
COL4A6	1.45637	1.08952	1.94673	0.0232202	0.0102399	0.0111166
COL6A6	0.702092	0.534596	0.922068	0.00715888	0.0105397	0.0109773
GP9	0.186409	0.0491588	0.70686	0.00353406	0.011508	0.0135074
LAMA3	1.16093	1.03116	1.30703	0.0153994	0.0135748	0.0136152
ITGA9	0.803824	0.675176	0.956984	0.0131252	0.0140195	0.0141248
LAMB3	1.18112	1.03175	1.35213	0.0130162	0.0160633	0.015823
COL11A1	1.10736	1.01772	1.2049	0.0204434	0.0174993	0.0178913
VTN	1.23014	1.03222	1.46603	0.0422232	0.0208399	0.0206557
AGRN	1.2435	1.0331	1.49676	0.0195056	0.0213584	0.0212072
GP1BA	0.613467	0.401527	0.937275	0.0193534	0.0236824	0.0238516
ITGB7	0.726509	0.549506	0.960527	0.0225587	0.0246329	0.0249196
COL4A4	0.828268	0.698157	0.982626	0.0294171	0.0303918	0.0306974
ITGA5	1.198	1.01397	1.41543	0.0352392	0.0338398	0.0337577
CHAD	0.823104	0.681951	0.993474	0.032736	0.0428347	0.0425423
TNXB	0.806188	0.652901	0.995465	0.0380145	0.0448552	0.0452621
LAMC1	1.25026	1.0044	1.5563	0.0485461	0.0462043	0.0455842

## Sheet: Table S8
Table S8 The genes were considerably linked to the OS of patients analyzed by LASSO regression analysis.
TCGA			GSE31210			GSE68465
Tag	coefficients		Tag	coefficients		Tag	coefficients
HMMR	0.221711		SPP1	0.00010445		HMMR	0.000412311
ITGA6	0.0952129		ITGAV	2.74145e-05		ITGA9	-0.0020767
ITGB1	0.0248928		ITGB1	7.32463e-05		HSPG2	-0.000235329
ITGB4	0.0632987		DAG1	0.000474071		LAMA5	0.00041385
LAMB1	0.0590472		ITGA1	-0.000519972		LAMA2	-0.000543271
ITGA4	-0.0464563		SDC1	3.76435e-05		SDC4	-1.96324e-05
LAMA2	-0.121863		COL4A2	7.07616e-05		ITGA1	0.00272498
COL4A6	0.138515					ITGA6	8.59736e-05
GP9	-0.564062					GP1BA	-0.000487016
COL11A1	0.0358653					COL4A4	-0.00163677
VTN	0.123662					LAMB3	4.02536e-05
AGRN	0.12427					SPP1	2.20003e-05
ITGB7	-0.2237
CHAD	-0.0341852
